# Supplementary material for: Living things are showing increasing anomalies in their seasonal activity, which could disrupt the dynamics of biodiversity and ecosystems
Source: Sci Rep. 2025 Sep 25;15:32860. doi: 10.1038/s41598-025-16585-2 (PMC12464327; doi:10.1038/s41598-025-16585-2)
Supplement: Supplementary file 1 — Supplementary Material 1 [file 41598_2025_16585_MOESM1_ESM.txt]

Source Code	Type of document	Author	Media web site	Day	Month	Year	Title	Link	Date of consultation
1	Article	Monique Robison	https://www.wwaytv3.com/author/mrobinson/	5	October	2018	Flowers blooming in October?	https://www.wwaytv3.com/2018/10/05/flowers-blooming-in-october/	May 10, 2019
2	Article	Ronan McGreevy	https://www.irishtimes.com/profile/ronan-mcgreevy-7.1837400	11	January	2019	Butterflies, daffs and grass-cutting in January: has nature gone haywire?	https://www.irishtimes.com/news/environment/butterflies-daffs-and-grass-cutting-in-january-has-nature-gone-haywire-1.3754746	May 10, 2019
3	Article	Guardian readers and Matthew Holmes	https://www.theguardian.com/profile/matthew-holmes	26	February	2019	'I can't help but be concerned': early spring worries UK readers	https://www.theguardian.com/environment/2019/feb/26/i-cant-help-but-be-concerned-readers-spot-early-signs-of-spring	May 10, 2019
4	Article	Patrick Barkham	https://www.theguardian.com/profile/patrickbarkham	22	February	2019	Naturalists concerned for early-emerging spring species in UK	https://www.theguardian.com/environment/2019/feb/22/naturalists-concerned-for-early-emerging-spring-species-in-uk	May 10, 2019
5	Article	Nicole Crescenzi	https://www.vicnews.com/author/nicole-crescenzi/	25	January	2019	Cherry blossoms are blooming early in Victoria	https://www.vicnews.com/news/cherry-blossoms-are-blooming-early-in-victoria/	May 10, 2019
6	Article	James W. Cornett		5	February	2019	Joshua trees are blooming early in the desert. It's not a good thing — you can thank climate change	https://eu.desertsun.com/story/desert-magazine/2019/01/30/early-bloom-of-joshua-trees-could-be-dire-for-mojave-desert-ecosystem/2706708002/	May 10, 2019
7	Article	Luciana Pricop	https://inhabitat.com/author/lucianapricop/	22	October	2018	Japanese cherry blossoms spring into unusual fall blooms	https://inhabitat.com/japanese-cherry-blossoms-spring-into-unusual-fall-blooms/	May 10, 2019
8	Article	Marisa Y. Thompson		28	October	2018	Are fruit trees that flower at the wrong time early or late bloomers?	https://eu.lcsun-news.com/story/life/sunlife/2018/10/28/fruit-trees-flower-wrong-time-early-late-bloomers/1758788002/	May 10, 2019
9	Article	Geetha Ramaswami and Suhel Quader	https://thewire.in/author/gramaswami-squader	26	June	2018	The Case of the Confusing Kanikonna Trees	https://thewire.in/environment/the-case-of-the-confusing-kanikonna-trees	May 14, 2019
10	Article	Daniel Dawson		11	June	2018	Unusual Weather Could Be Problematic for California Olive Crop	https://www.oliveoiltimes.com/olive-oil-business/unusual-weather-could-be-problematic-for-california-olive-crop/63405	May 14, 2019
11	Article	Laura Geggel, Senior Writer	https://www.livescience.com/authors/?name=Laura%20Geggel	1	September	2017	See the World's Driest Desert Covered in Wildflowers	https://www.livescience.com/60303-atacama-desert-bursts-into-bloom.html	May 14, 2019
12	Article	Samantha Harrington	https://twitter.com/samantharrin	1	Decembre	2017	Was your autumn weird? You're not alone.	https://www.yaleclimateconnections.org/2017/12/was-your-autumn-weird/	July 30, 2020
13	Article	Stephen Moss	wild@stephenmoss.tv	31	Decembre	2017	Spring flowers in autumn, birdsong in winter: what a freak year for nature	https://www.theguardian.com/environment/2017/dec/31/british-wildlife-in-2017-a-year-of-topsy-turvy-seasons	July 30, 2020
14	Article	Darrel Blackwelder	darrell_blackwelder@ncsu.edu	1	Decembre	2017	What's going on? Plants blooming out of season	https://m.salisburypost.com/2017/12/01/whats-going-on-plants-blooming-out-of-season/	July 30, 2020
15	Report	Sarah Gibbens	@Sarah_Gibbens	30	August	2017	One of Earth’s Driest Places Experiences Rare Flower Boom	https://news.nationalgeographic.com/2017/08/chile-atacama-desert-wildflower-super-bloom-video-spd/	July 30, 2020
16	Report	Sarah Gibbens	@Sarah_Gibbens	9	March	2017	Why California Deserts Are Experiencing a 'Super Bloom'	https://news.nationalgeographic.com/2017/03/california-desert-anza-borrego-super-bloom/	July 30, 2020
17	Report	Wajeeha Malik		2	March	2016	See the ‘Super Bloom’ Bringing Life to Death Valley	https://www.nationalgeographic.com/news/2016/03/160302-death-valley-super-bloom-wildflowers-weather/	July 30, 2020
18	Article	By Angela Fritz and Kevin Ambrose	angela.fritz@washpost.com	17	March	2017	Don’t panic! The cherry trees fared better than expected in the cold, harsh weather.	https://www.washingtonpost.com/news/capital-weather-gang/wp/2017/03/17/cherry-blossoms-washington-dc-winter-storm-cold-freeze-damage/?utm_term=.81c2f3513452	July 30, 2020
19	Article	Jeff Muhollem	jjm29@psu.edu	10	March	2017	Warm winter has put state’s apple crop at risk, expert warns	https://news.psu.edu/story/455212/2017/03/10/warm-winter-has-put-state%E2%80%99s-apple-crop-risk-expert-warns	July 30, 2020
20	Article	JANET B. CARSON	arkansasonline.com/planitjanet	18	January	2020	Spring unsprung: January’s too early to be pruning summer-bloomers, even if the weather whispers, ‘Do it	https://www.arkansasonline.com/news/2020/jan/18/spring-unsprung-20200118/	July 31, 2020
21	Article	Marianne De Nazareth	Deccan Herald	23	January	2020	Early blooming in namma mango trees	https://www.deccanherald.com/opinion/panorama/early-blooming-in-namma-mango-trees-797298.html	July 31, 2020
22	Article	Hu Min	humin@shanghaidaily.com	10	February	2020	Warm winter brings forth early magnolia blossom	https://www.shine.cn/news/metro/2002101662/	July 31, 2020
23	Article	Tegan Wendland	tegan@wwno.org	19	February	2020	Spring Is Coming Earlier And Plants Are Confused	https://www.wwno.org/post/spring-coming-earlier-and-plants-are-confused	July 31, 2020
24	Article	Kendra Crighton	Victoria News	7	January	2020	‘It’s weird’: Early blooming daffodils spotted in Greater Victoria	https://www.vicnews.com/news/its-weird-early-blooming-daffodils-spotted-in-greater-victoria/	July 31, 2020
25	Article	Ronan Coquelin	Europe 1	19	January	2020	Floraison anticipée : l'hiver particulièrement doux menace-t-il les plantes ?	https://www.europe1.fr/societe/le-printemps-en-hiver-un-risque-pour-les-plantes-3943978	July 31, 2020
26	Article	Olivia Fairhurst	New Zealand Herald	6	July	2020	Auckland's blooming early start to flowering season	https://www.nzherald.co.nz/nz/news/article.cfm?c_id=1&objectid=12247264	July 31, 2020
27	Article	TT / The local	news@thelocal.se	13	January	2020	Stockholm's cherry trees are in bloom – what happened to winter?	https://www.thelocal.se/20200113/stockholms-cherry-trees-are-in-bloom-what-happened-to-winter	July 31, 2020
28	Article	Peter Gunders	@petergunders	31	August	2019	Wattle Day: Spring has sprung but warm winter means blooms have already been and gone	https://www.abc.net.au/news/2017-09-01/southern-qld-hopes-for-wetter-spring/8860996	July 31, 2020
29	Article	Todd Harmer	CTV News	25	January	2019	Early cherry blossoms brighten up Victoria	https://vancouverisland.ctvnews.ca/early-cherry-blossoms-brighten-up-victoria-1.4269557	July 31, 2020
30	Article	Francisco Jose Fajardo	Canarias 7 (fran.fajardo@canarias7.es)	8	January	2019	«Los almendros están dislocados» ya que no ha llovido desde noviembre	https://www.canarias7.es/canarias/gran-canaria/los-almendros-estan-dislocados-ya-que-no-ha-llovido-desde-noviembre-EG6293071	July 31, 2020
