# Supplementary material for: Living things are showing increasing anomalies in their seasonal activity, which could disrupt the dynamics of biodiversity and ecosystems
Source: Sci Rep. 2025 Sep 25;15:32860. doi: 10.1038/s41598-025-16585-2 (PMC12464327; doi:10.1038/s41598-025-16585-2)
Supplement: Supplementary file 2 — Supplementary Material 2 [file 41598_2025_16585_MOESM2_ESM.txt]

Species name	Species common name	Year	Season	Phenological phase	Anomaly	Geographical region	Comment	Source
Prunus dulcis (Mill.) D.A.Webb, 1967	almond tree	2015	Winter	Flowering	flowering in december	Southern France	TEMPO member reporting	TEMPO
Prunus dulcis (Mill.) D.A.Webb, 1967	almond tree	2015	Winter	Flowering	flowering in december	Southern France	TEMPO member reporting	TEMPO
Prunus dulcis (Mill.) D.A.Webb, 1967	almond tree	2015	Winter	Flowering	flowering in december	Central France	TEMPO member reporting	TEMPO
Prunus dulcis (Mill.) D.A.Webb, 1967	almond tree	2015	Winter	Flowering	flowering in december	Southern France	TEMPO member reporting	TEMPO
Prunus dulcis (Mill.) D.A.Webb, 1967	almond tree	2016	Winter	Flowering	flowering in december	Southern France	TEMPO member reporting	TEMPO
Prunus dulcis (Mill.) D.A.Webb, 1967	almond tree	2016	Winter	Flowering	flowering in december	Central France	TEMPO member reporting	TEMPO
Malus domestica Borkh., 1803	apple	2018	Autumn	Flowering	autumn flowering	North-eastern France	volonteer reporting	Observatoire des Saisons
Prunus persica (L.) Batsch, 1801	apricot tree	2016	Winter	Leaf unfolding	winter flowering	Central France	TEMPO member reporting	TEMPO
Fraxinus excelsior L., 1753	ash	2020	Early spring	Flowering	very early spring bloom	France	volonteer reporting	Observatoire des Saisons
Fagus sylvatica L., 1753	beech tree	2016	Summer	Leaf senescence	leaf fall in summer	Southern France	TEMPO member reporting	TEMPO
Tropaeolum majus L., 1753	capucine	2015	Autumn	Flowering	autumn flowering	Southern France	volonteer reporting	Observatoire des Saisons
Tropaeolum majus L., 1753	capucine	2015	Autumn	Flowering	autumn flowering	Central France	volonteer reporting	Observatoire des Saisons
Prunus avium (L.) L., 1755	cherry tree	2015	Autumn	Flowering	autumn flowering	Southern France	volonteer reporting	Observatoire des Saisons
Prunus avium (L.) L., 1755	cherry tree	2015	Autumn	Flowering	autumn flowering	Central France	volonteer reporting	Observatoire des Saisons
Prunus avium (L.) L., 1755	cherry tree	2018	Winter	Flowering	winter flowering	Alps (France)	volonteer reporting	Observatoire des Saisons
Prunus avium (L.) L., 1755	cherry tree	2019	Autumn	Flowering	autumn flowering	Southern France	TEMPO member reporting	TEMPO
Prunus avium (L.) L., 1755	cherry tree	2020	Winter	Flowering	winter flowering	Central France	TEMPO member reporting	TEMPO
Trifolium officinale L., 1753	clover	2015	Autumn	Flowering	autumn flowering	Central France	volonteer reporting	Observatoire des Saisons
Narcissus L., 1753	daffodil	2015	Autumn	Flowering	autumn flowering	Central France	volonteer reporting	Observatoire des Saisons
	daisy	2015	Autumn	Flowering	autumn flowering	Central France	volonteer reporting	Observatoire des Saisons
Taraxacum officinale F.H.Wigg., 1780	dandelion	2016	Winter	Flowering	winter flowering	Southern France	TEMPO member reporting	TEMPO
Cornus sanguinea L., 1753	dogwood	2015	Winter	Flowering	winter flowering	Southern France	TEMPO member reporting	TEMPO
	dragonfly	2020	Autumn	Emerging	emerging in autumn	Central France	Preserve ranger	National preserve of Pinail
	elderberry	2016	Winter	Flowering	winter flowering	Southern France	TEMPO member reporting	TEMPO
Forsythia x intermedia Zabel, 1885	Forsythia	2015	Winter	Flowering	winter flowering	Southern France	TEMPO member reporting	TEMPO
Forsythia x intermedia Zabel, 1885	Forsythia	2015	Winter	Flowering	winter flowering	Southern France	TEMPO member reporting	TEMPO
	frog	2021	Winter	Emerging	emergence from hibernation in winter	Central France	Preserve ranger	National preserve of Pinail
	fruit trees	2021	Spring	Flowering	massive frost damage	France	TEMPO member reporting	TEMPO
	Geranium	2015	Autumn	Flowering	autumn flowering	South-western France	volonteer reporting	Observatoire des Saisons
	hawthorn	2022	Autumn	Flowering	second flowering in autumn	Southern France	TEMPO member reporting	TEMPO
	hawthorn	2022	Autumn	Fruiting	second fruting in autumn	Southern France	TEMPO member reporting	TEMPO
	hornbeam	2016	Autumn	Leaf senescence	very early leaf fall	North-eastern France	TEMPO member reporting	TEMPO
	hornbeam	2020	Early spring	Leaf unfolding	very early spring leaf flush	Central France	TEMPO member reporting	TEMPO
	iris	2015	Winter	Flowering	winter flowering	Southern France	TEMPO member reporting	TEMPO
	iris	2015	Winter	Flowering	winter flowering	Southern France	TEMPO member reporting	TEMPO
	Japanese quince	2015	Autumn	Flowering	autumn flowering	North-western France	volonteer reporting	Observatoire des Saisons
	Japanese quince	2016	Winter	Flowering	autumn flowering	Southern France	TEMPO member reporting	TEMPO
	jasmin	2016	Winter	Flowering	winter flowering	Southern France	TEMPO member reporting	TEMPO
	judean tree	2015	Winter	Leaf senescence	leaves still green	Southern France	TEMPO member reporting	TEMPO
	laurstinus	2016	Winter	Flowering	winter flowering	Southern France	TEMPO member reporting	TEMPO
Lavandula L., 1753	lavander	2015	Autumn	Flowering	autumn flowering	Central France	volonteer reporting	Observatoire des Saisons
Lavandula L., 1753	lavander	2016	Winter	Flowering	winter flowering	Southern France	TEMPO member reporting	TEMPO
	lemon butterfly	2016	Winter	flight	winter flight	Southern France	TEMPO member reporting	TEMPO
Syringa vulgaris L., 1753	lilac	2015	Autumn	Flowering	autumn flowering	Southern France	TEMPO member reporting	TEMPO
Syringa vulgaris L., 1753	lilac	2015	Autumn	Flowering	autumn flowering	Southern France	TEMPO member reporting	TEMPO
Syringa vulgaris L., 1753	lilac	2015	Autumn	Flowering	autumn flowering	South-eastern France	volonteer reporting	Observatoire des Saisons
Syringa vulgaris L., 1753	lilac	2015	Autumn	Flowering	autumn flowering	Central France	volonteer reporting	Observatoire des Saisons
Syringa vulgaris L., 1753	lilac	2015	Autumn	Flowering	autumn flowering	Southern France	volonteer reporting	Observatoire des Saisons
Syringa vulgaris L., 1753	lilac	2015	Winter	Flowering	autumn flowering	Southern France	TEMPO member reporting	TEMPO
Syringa vulgaris L., 1753	lilac	2015	Winter	Flowering	winter flowering	Southern France	TEMPO member reporting	TEMPO
Syringa vulgaris L., 1753	lilac	2015	Winter	Feuillaison	winter flowering	Central France	TEMPO member reporting	TEMPO
Syringa vulgaris L., 1753	lilac	2016	Autumn	Flowering	autumn flowering	Southern France	TEMPO member reporting	TEMPO
Syringa vulgaris L., 1753	lilac	2016	Autumn	Flowering	autumn flowering	Southern France	TEMPO member reporting	TEMPO
Syringa vulgaris L., 1753	lilac	2020	Early spring	Leaf unfolding	very early spring leaf flush	France	volonteer reporting	Observatoire des Saisons
Lilium L., 1753	lily of the valley	2015	Autumn	Flowering	autumn flowering	Belgium	volonteer reporting	Observatoire des Saisons
Mimosa L., 1753	mimosa	2015	Autumn	Flowering	autumn flowering	North-western France	volonteer reporting	Observatoire des Saisons
Mimosa L., 1753	mimosa	2015	Autumn	Flowering	autumn flowering	North-western France	volonteer reporting	Observatoire des Saisons
Mimosa L., 1753	mimosa	2015	Autumn	Flowering	autumn flowering	North-western France	volonteer reporting	Observatoire des Saisons
Mimosa L., 1753	mimosa	2015	Winter	Flowering	early winter flowering	France	TEMPO member reporting	TEMPO
Mimosa L., 1753	mimosa	2016	Winter	Flowering	early winter flowering	Southern France	TEMPO member reporting	TEMPO
Narcissus L., 1753	daffodil	2015	Autumn	Flowering	autumn flowering	South-Western France	volonteer reporting	Observatoire des Saisons
Quercus petraea (Matt.) Liebl., 1784	oak tree	2016	Winter	Leaf unfolding	winter flowering	Southern France	TEMPO member reporting	TEMPO
Quercus petraea (Matt.) Liebl., 1784	oak tree	2020	Early spring	Leaf unfolding	very early spring leaf flush	South-Western France	TEMPO member reporting	TEMPO
Pyrus communis L., 1753	pear	2015	Autumn	Flowering	autumn flowering	Southern France	volonteer reporting	Observatoire des Saisons
Prunus domestica L., 1753	plum	2015	Winter	Flowering	autumn flowering	Northern France	TEMPO member reporting	TEMPO
Prunus domestica L., 1753	plum	2015	Autumn	Flowering	autumn flowering	Central France	TEMPO member reporting	TEMPO
Prunus domestica L., 1753; Prunus persica (L.) Batsch, 1801; Prunus avium (L.) L., 1755	plum, chery, apricot	2020	Early spring	Flowering	frost damage	North-eastern France	TEMPO member reporting	TEMPO
Punica granatum L., 1753	pomagranada	2022	Autumn	Flowering	autumn flowering	Southern France	TEMPO member reporting	TEMPO
Punica granatum L., 1753	pomagranada	2022	Autumn	Flowering	autumn flowering	Southern France	TEMPO member reporting	TEMPO
Populus L., 1753	poplar	2016	Winter	Leaf senescence	leaves still green	Southern France	TEMPO member reporting	TEMPO
Populus L., 1753	poplar	2016	Winter	Leaf senescence	leaves still green	Southern France	TEMPO member reporting	TEMPO
Papaver rhoeas L., 1753	poppy	2015	Autumn	Flowering	autumn flowering	Southern France	volonteer reporting	Observatoire des Saisons
Primula L. 1753	primerose	2015	Autumn	Flowering	autumn flowering	North-eastern France	volonteer reporting	Observatoire des Saisons
Primula L. 1753	primerose	2015	Autumn	Flowering	autumn flowering	Northern France	volonteer reporting	Observatoire des Saisons
Prunus L., 1753	prunus	2020	Winter	Flowering	winter flowering	Central France	TEMPO member reporting	TEMPO
	pulsatilla anemone	2015	Autumn	Flowering	autumn flowering	North-eastern France	volonteer reporting	Observatoire des Saisons
	red valerian	2015	Autumn	Flowering	autumn flowering	Southern France	volonteer reporting	Observatoire des Saisons
	red valerian	2015	Autumn	Flowering	autumn flowering	Southern France	volonteer reporting	Observatoire des Saisons
	robinier pseudoacacia	2016	Winter	Leaf unfolding	winter flowering	Southern France	TEMPO member reporting	TEMPO
	rododendron	2015	Autumn	Flowering	autumn flowering	South-Western France	volonteer reporting	Observatoire des Saisons
	rose	2015	Winter	Flowering	autumn flowering	Southern France	TEMPO member reporting	TEMPO
	rose	2016	Winter	Flowering	winter flowering	Southern France	TEMPO member reporting	TEMPO
	rose	2020	Winter	Flowering	winter flowering	Southern France	TEMPO member reporting	TEMPO
	scotch broom	2016	Winter	Flowering	winter flowering	Southern France	TEMPO member reporting	TEMPO
	sea bream	2015	Winter	Migration	no migration	Southern France	TEMPO member reporting	TEMPO
	seringat	2015	Autumn	Flowering	autumn flowering	Central France	volonteer reporting	Observatoire des Saisons
	strawberry	2015	Autumn	Flowering	autumn flowering	North-eastern France	volonteer reporting	Observatoire des Saisons
	strawberry	2015	Autumn	Flowering	autumn flowering	South-Western France	volonteer reporting	Observatoire des Saisons
	strawberry	2016	Winter	Fruiting	winter flowering	Southern France	TEMPO member reporting	TEMPO
	Veronica sp	2016	Winter	Flowering	winter flowering	Southern France	TEMPO member reporting	TEMPO
	violet	2015	Autumn	Flowering	autumn flowering	South-western France	volonteer reporting	Observatoire des Saisons
	violet	2015	Autumn	Flowering	autumn flowering	North-eastern France	volonteer reporting	Observatoire des Saisons
	violet	2015	Autumn	Flowering	autumn flowering	Southern France	volonteer reporting	Observatoire des Saisons
	violet	2016	Winter	Flowering	winter flowering	Southern France	TEMPO member reporting	TEMPO
	violet	2016	Winter	Flowering	winter flowering	Southern France	TEMPO member reporting	TEMPO
	violet	2018	Autumn	Flowering	autumn flowering	North-eastern France	volonteer reporting	Observatoire des Saisons
	willow	2018	Winter	Flowering	autumn flowering	Alps (France)	volonteer reporting	Observatoire des Saisons
