# Supplementary material for: Living things are showing increasing anomalies in their seasonal activity, which could disrupt the dynamics of biodiversity and ecosystems
Source: Sci Rep. 2025 Sep 25;15:32860. doi: 10.1038/s41598-025-16585-2 (PMC12464327; doi:10.1038/s41598-025-16585-2)
Supplement: Supplementary file 3 — Supplementary Material 3 [file 41598_2025_16585_MOESM3_ESM.txt]

Geographical Region	Country	Year	Season	Species	Phenological phase(s)	Anomaly	Comment	Source
Nort Carolina	USA	2018-2019	Autumn	Several	Flowering	Flowering out of the season after Hurricane Florence	Information from garden's managers	1
Ireland	Ireland	2018-2019	Winter	Vanessa cardui Butterfly	Migration	Early migration	Information from individual Observers	2
UK	UK	2018-2019	Winter	Several	Flowering, End diapause, Budburst	Earlier than usual	Information from individual Observers	3
Portland	UK	2018-2019	Winter	Hirundinidae Bird	Migration	1 month earlier	Information from individual Observers	4
Southampton	UK	2018-2019	Winter	Galanthus	Flowering	1 month earlier	Information from Nature's calender	4
Victoira	Canada	2018-2019	Winter	Cherry (Prunus avium)	Flowering	Earlier than usual	Information from individual Observers	5
Joshua Tree National Park	USA	2018-2019	November	Yucca brevifolia tree	Flowering	3 - 4 months Earlier than usual (Rain event combined with warmer temperatures)	Information from individual Observers	6
Japan	Japan	2018-2019	November	Prunus avium	Flowering	Flowering out of the season after two Typhons	Information from individual Observers	7
Nouveau Mexique	USA	2018-2019	Autumn	Fruits trees	Flowering	Early flowering	Information from individual Observers	8
Kerala	India	Several years	All the year	Kanikonna tree (Cassia fistula, a.k.a. Indian laburnum)	Flowering	Strange flowering	Information from individual Observers of a Citizen Science Program	9
California	USA	2018	Spring	Olives trees	Flowering	Strange and poor flowering	Producers	10
Atacama Dessert	Chili	2017	Winter	Several species	Flowering	Flowering linked with unusual rain events (El Ni�o) - Ususally this event is happening every 5-7 years. This time happened only 2 years after previous one		11
Ontario, Virginia, Connecticut, Ohio, Tennessee	Canada, USA	2017	Autumn	Several species	Senescence	No colour change on leaves. Not or late senescence. Violet Blooming. Bumble bees, yellow jackets, crickets.	Information from individual Observers	12
UK	UK	2017	All the year	Several species	Different phenology stages	Autumn was too warm	Synthesis Report National Trust	13
Nort Carolina	USA	2017	Autumn	Koussa dogwoods, Rhododendron, Azales	Flowering	Early flowering in Autumn	Information Observer	14
Atacama Dessert	Chili	2017	Winter	200 species	Flowering	Flowering linked with unusual rain events (El Ni�o) - Ususally this event is happening every 5-7 years. This time happened only 2 years after previous one	Journalist report	15
Anza-Borrego - California	USA	2017	Spring	Annual plants - greenery, poppies, primroses, and lilies	Flowering	heavy rains come during late fall and are followed by El Nino weather patterns.	Journalist report	16
Death valley dessert	USA	2016	Spring	Annual wildflowers	Flowering	ENSO link	Journalist report	17
Washington	USA	2017	Spring	Cherry (Prunus avium)	Flowering	Early flowering because very warm temperatures in Febraury. Snow and frost problems in March	Journalist report	18
Pennsylvania	USA	2017	Spring	Apple	Flowering	Early flowering because very warm temperatures in December - Febraury.	Information Specialist	19
Arkansas	USA	2020	Winter	Various	Flowering	Very cold November and after mild temperatures allow flowering in January	Blog	20
Bangalore	India	2020	Dry season	Mango	Flowering	Erratic flowering. Low flowering. Impact of pollution	Journalist report	21
Shanghai	Shanghai	2020	Winter/Spring	Magnolia	Flowering	Very early flowering. Too warm conditions after dormancy.	Journalist report	22
USA	USA	2020	Winter/Spring	Various	Flowering	Global analysis of NPN data - very early spring in US during the last years	Journalist interview Spcialist	23
Greater Victoria	Canada	2020	Winter/Spring	Daffodils	Flowering	Too early flowering (some comments about Cherry bloom)	Journalist report	24
Britanny	France	2020	Winter/Spring	Various species	Flowering	Too early flowering	Journalist report	25
Auckland	New-Zeland	2019	Winter/Spring	Daffodils, Snowdrop	Flowering	Too early flowering (2 months earlier)	Journalist report	26
Stockholm's	Sweden	2020	Winter/Spring	Cherry trees	Flowering	Too early flowering - Too warm	Journalist report	27
Queensland	Australia	2019	Winter/Spring	Wattles	Flowering	Too early flowering - Too warm - Also flowering reported in Autumn	Journalist report	28
Greater Victoria	Canada	2020	Winter/Spring	Cherry	Flowering	Too early flowering	Journalist report	29
Canarias	Spain	2019	Winter/Spring	Almond	Flowering	Too early flowering (2 -4 months advance) - Warm conditions and no rainfall	Journalist report	30
