# Supplementary material for: Living things are showing increasing anomalies in their seasonal activity, which could disrupt the dynamics of biodiversity and ecosystems
Source: Sci Rep. 2025 Sep 25;15:32860. doi: 10.1038/s41598-025-16585-2 (PMC12464327; doi:10.1038/s41598-025-16585-2)
Supplement: Supplementary file 4 — Supplementary Material 4 [file 41598_2025_16585_MOESM4_ESM.txt]

Species name	Event	BBCH code	Date	Day of year	Latitude in decimal degree	Longitude in decimal degree	Altitude in m.a.s.l.	Program name
aesculus_hippocastanum	leaf unfolding	15	26/03/1901	85	44.05	2.15	241	TEMPO - ODS Recheche
aesculus_hippocastanum	leaf unfolding	15	01/04/1901	91	46.22	3.33	293	TEMPO - ODS Recheche
aesculus_hippocastanum	leaf unfolding	15	07/04/1901	97	47.82	3.8	160	TEMPO - ODS Recheche
aesculus_hippocastanum	leaf unfolding	15	08/04/1901	98	47.88	-0.52	87	TEMPO - ODS Recheche
aesculus_hippocastanum	leaf unfolding	15	10/04/1901	100	48.48	5.12	225	TEMPO - ODS Recheche
aesculus_hippocastanum	leaf unfolding	15	10/04/1901	100	49.16	2.96	95	TEMPO - ODS Recheche
aesculus_hippocastanum	leaf unfolding	15	12/04/1901	102	48.35	-0.28	200	TEMPO - ODS Recheche
aesculus_hippocastanum	leaf unfolding	15	14/04/1901	104	48.05	5.05	310	TEMPO - ODS Recheche
aesculus_hippocastanum	leaf unfolding	15	15/04/1901	105	48.03	5.45	401	TEMPO - ODS Recheche
aesculus_hippocastanum	leaf unfolding	15	17/04/1901	107	43.3	0.5	367	TEMPO - ODS Recheche
aesculus_hippocastanum	leaf unfolding	15	17/04/1901	107	46.98	-1.32	52	TEMPO - ODS Recheche
aesculus_hippocastanum	leaf unfolding	15	17/04/1901	107	47.93	3.82	155	TEMPO - ODS Recheche
aesculus_hippocastanum	leaf unfolding	15	20/04/1901	110	44.05	1.95	180	TEMPO - ODS Recheche
aesculus_hippocastanum	leaf unfolding	15	20/04/1901	110	48.3	-0.93	130	TEMPO - ODS Recheche
aesculus_hippocastanum	leaf unfolding	15	20/04/1901	110	49.55	2.52	123	TEMPO - ODS Recheche
aesculus_hippocastanum	leaf unfolding	15	21/04/1901	111	49.43	4.28	105	TEMPO - ODS Recheche
aesculus_hippocastanum	leaf unfolding	15	24/04/1901	114	45.98	3.63	215	TEMPO - ODS Recheche
aesculus_hippocastanum	leaf unfolding	15	25/04/1901	115	43.6	2.25	180	TEMPO - ODS Recheche
aesculus_hippocastanum	leaf unfolding	15	25/04/1901	115	46.62	2.83	294	TEMPO - ODS Recheche
aesculus_hippocastanum	leaf unfolding	15	25/04/1901	115	48.1	-0.35	146	TEMPO - ODS Recheche
aesculus_hippocastanum	leaf unfolding	15	25/04/1901	115	49.93	4.63	140	TEMPO - ODS Recheche
aesculus_hippocastanum	leaf unfolding	15	01/05/1901	121	43.13	0.38	610	TEMPO - ODS Recheche
aesculus_hippocastanum	leaf unfolding	15	01/05/1901	121	46.68	-1.05	66	TEMPO - ODS Recheche
aesculus_hippocastanum	leaf unfolding	15	05/05/1901	125	49.53	4.85	170	TEMPO - ODS Recheche
aesculus_hippocastanum	leaf unfolding	15	10/05/1901	130	42.9	0.37	730	TEMPO - ODS Recheche
aesculus_hippocastanum	leaf unfolding	15	15/05/1901	135	49.43	2.08	71	TEMPO - ODS Recheche
aesculus_hippocastanum	leaf unfolding	15	25/03/1902	84	44.05	2.15	241	TEMPO - ODS Recheche
aesculus_hippocastanum	leaf unfolding	15	28/03/1902	87	46.98	-1.32	52	TEMPO - ODS Recheche
aesculus_hippocastanum	leaf unfolding	15	01/04/1902	91	48.48	5.12	225	TEMPO - ODS Recheche
aesculus_hippocastanum	leaf unfolding	15	05/04/1902	95	49.55	2.52	123	TEMPO - ODS Recheche
aesculus_hippocastanum	leaf unfolding	15	06/04/1902	96	47.88	-0.52	87	TEMPO - ODS Recheche
aesculus_hippocastanum	leaf unfolding	15	08/04/1902	98	45.98	3.63	215	TEMPO - ODS Recheche
aesculus_hippocastanum	leaf unfolding	15	10/04/1902	100	47.93	3.82	155	TEMPO - ODS Recheche
aesculus_hippocastanum	leaf unfolding	15	10/04/1902	100	48.05	5.05	310	TEMPO - ODS Recheche
aesculus_hippocastanum	leaf unfolding	15	12/04/1902	102	46.73	2.93	231	TEMPO - ODS Recheche
aesculus_hippocastanum	leaf unfolding	15	12/04/1902	102	47.82	3.8	160	TEMPO - ODS Recheche
aesculus_hippocastanum	leaf unfolding	15	12/04/1902	102	49.16	2.96	95	TEMPO - ODS Recheche
aesculus_hippocastanum	leaf unfolding	15	15/04/1902	105	44.05	1.95	180	TEMPO - ODS Recheche
aesculus_hippocastanum	leaf unfolding	15	15/04/1902	105	48.1	-0.35	146	TEMPO - ODS Recheche
aesculus_hippocastanum	leaf unfolding	15	15/04/1902	105	48.35	-0.28	200	TEMPO - ODS Recheche
aesculus_hippocastanum	leaf unfolding	15	17/04/1902	107	49.93	4.63	140	TEMPO - ODS Recheche
aesculus_hippocastanum	leaf unfolding	15	19/04/1902	109	49.43	4.28	105	TEMPO - ODS Recheche
aesculus_hippocastanum	leaf unfolding	15	20/04/1902	110	43.13	0.38	610	TEMPO - ODS Recheche
aesculus_hippocastanum	leaf unfolding	15	20/04/1902	110	46.68	-1.05	66	TEMPO - ODS Recheche
aesculus_hippocastanum	leaf unfolding	15	22/04/1902	112	43.3	0.5	367	TEMPO - ODS Recheche
aesculus_hippocastanum	leaf unfolding	15	25/04/1902	115	48.3	-0.93	130	TEMPO - ODS Recheche
aesculus_hippocastanum	leaf unfolding	15	25/04/1902	115	49.43	2.08	71	TEMPO - ODS Recheche
aesculus_hippocastanum	leaf unfolding	15	30/04/1902	120	43.6	2.25	180	TEMPO - ODS Recheche
aesculus_hippocastanum	leaf unfolding	15	30/04/1902	120	46.22	3.33	293	TEMPO - ODS Recheche
aesculus_hippocastanum	leaf unfolding	15	15/05/1902	135	42.9	0.37	730	TEMPO - ODS Recheche
aesculus_hippocastanum	leaf unfolding	15	30/03/1903	89	44.05	2.15	241	TEMPO - ODS Recheche
aesculus_hippocastanum	leaf unfolding	15	05/04/1903	95	49.16	2.96	95	TEMPO - ODS Recheche
aesculus_hippocastanum	leaf unfolding	15	08/04/1903	98	48.48	5.12	225	TEMPO - ODS Recheche
aesculus_hippocastanum	leaf unfolding	15	10/04/1903	100	47.93	3.82	155	TEMPO - ODS Recheche
aesculus_hippocastanum	leaf unfolding	15	10/04/1903	100	48.1	-0.35	146	TEMPO - ODS Recheche
aesculus_hippocastanum	leaf unfolding	15	12/04/1903	102	46.98	-1.32	52	TEMPO - ODS Recheche
aesculus_hippocastanum	leaf unfolding	15	12/04/1903	102	47.88	-0.52	87	TEMPO - ODS Recheche
aesculus_hippocastanum	leaf unfolding	15	14/04/1903	104	49.55	2.52	123	TEMPO - ODS Recheche
aesculus_hippocastanum	leaf unfolding	15	15/04/1903	105	48.35	-0.28	200	TEMPO - ODS Recheche
aesculus_hippocastanum	leaf unfolding	15	17/04/1903	107	49.43	4.28	105	TEMPO - ODS Recheche
aesculus_hippocastanum	leaf unfolding	15	20/04/1903	110	43.13	0.38	610	TEMPO - ODS Recheche
aesculus_hippocastanum	leaf unfolding	15	20/04/1903	110	44.05	1.95	180	TEMPO - ODS Recheche
aesculus_hippocastanum	leaf unfolding	15	20/04/1903	110	48.05	5.05	310	TEMPO - ODS Recheche
aesculus_hippocastanum	leaf unfolding	15	20/04/1903	110	49.43	2.08	71	TEMPO - ODS Recheche
aesculus_hippocastanum	leaf unfolding	15	23/04/1903	113	45.98	3.63	215	TEMPO - ODS Recheche
aesculus_hippocastanum	leaf unfolding	15	25/04/1903	115	43.6	2.25	180	TEMPO - ODS Recheche
aesculus_hippocastanum	leaf unfolding	15	25/04/1903	115	48.3	-0.93	130	TEMPO - ODS Recheche
aesculus_hippocastanum	leaf unfolding	15	26/04/1903	116	49.93	4.63	140	TEMPO - ODS Recheche
aesculus_hippocastanum	leaf unfolding	15	30/04/1903	120	46.22	3.33	293	TEMPO - ODS Recheche
aesculus_hippocastanum	leaf unfolding	15	03/05/1903	123	43.3	0.5	367	TEMPO - ODS Recheche
aesculus_hippocastanum	leaf unfolding	15	05/05/1903	125	46.68	-1.05	66	TEMPO - ODS Recheche
aesculus_hippocastanum	leaf unfolding	15	07/05/1903	127	46.73	2.93	231	TEMPO - ODS Recheche
aesculus_hippocastanum	leaf unfolding	15	10/05/1903	130	42.9	0.37	730	TEMPO - ODS Recheche
aesculus_hippocastanum	leaf unfolding	15	10/05/1903	130	46.52	3.68	234	TEMPO - ODS Recheche
aesculus_hippocastanum	leaf unfolding	15	25/03/1904	85	44.05	1.95	180	TEMPO - ODS Recheche
aesculus_hippocastanum	leaf unfolding	15	06/04/1904	97	46.52	3.68	234	TEMPO - ODS Recheche
aesculus_hippocastanum	leaf unfolding	15	08/04/1904	99	47.82	3.8	160	TEMPO - ODS Recheche
aesculus_hippocastanum	leaf unfolding	15	10/04/1904	101	46.68	-1.05	66	TEMPO - ODS Recheche
aesculus_hippocastanum	leaf unfolding	15	10/04/1904	101	49.55	2.52	123	TEMPO - ODS Recheche
aesculus_hippocastanum	leaf unfolding	15	11/04/1904	102	49.43	4.28	105	TEMPO - ODS Recheche
aesculus_hippocastanum	leaf unfolding	15	12/04/1904	103	46.98	-1.32	52	TEMPO - ODS Recheche
aesculus_hippocastanum	leaf unfolding	15	12/04/1904	103	48.05	5.05	310	TEMPO - ODS Recheche
aesculus_hippocastanum	leaf unfolding	15	12/04/1904	103	49.16	2.96	95	TEMPO - ODS Recheche
aesculus_hippocastanum	leaf unfolding	15	15/04/1904	106	47.88	-0.52	87	TEMPO - ODS Recheche
aesculus_hippocastanum	leaf unfolding	15	15/04/1904	106	48.1	-0.35	146	TEMPO - ODS Recheche
aesculus_hippocastanum	leaf unfolding	15	15/04/1904	106	49.43	2.08	71	TEMPO - ODS Recheche
aesculus_hippocastanum	leaf unfolding	15	18/04/1904	109	48.03	5.45	401	TEMPO - ODS Recheche
aesculus_hippocastanum	leaf unfolding	15	18/04/1904	109	48.3	-0.93	130	TEMPO - ODS Recheche
aesculus_hippocastanum	leaf unfolding	15	20/04/1904	111	45.98	3.63	215	TEMPO - ODS Recheche
aesculus_hippocastanum	leaf unfolding	15	20/04/1904	111	49.53	4.85	170	TEMPO - ODS Recheche
aesculus_hippocastanum	leaf unfolding	15	20/04/1904	111	49.93	4.63	140	TEMPO - ODS Recheche
aesculus_hippocastanum	leaf unfolding	15	21/04/1904	112	46.73	2.93	231	TEMPO - ODS Recheche
aesculus_hippocastanum	leaf unfolding	15	25/04/1904	116	43.13	0.38	610	TEMPO - ODS Recheche
aesculus_hippocastanum	leaf unfolding	15	25/04/1904	116	43.6	2.25	180	TEMPO - ODS Recheche
aesculus_hippocastanum	leaf unfolding	15	28/04/1904	119	43.3	0.5	367	TEMPO - ODS Recheche
aesculus_hippocastanum	leaf unfolding	15	01/05/1904	122	46.22	3.33	293	TEMPO - ODS Recheche
aesculus_hippocastanum	leaf unfolding	15	18/03/1905	77	44.05	1.95	180	TEMPO - ODS Recheche
aesculus_hippocastanum	leaf unfolding	15	25/03/1905	84	44.05	2.15	241	TEMPO - ODS Recheche
aesculus_hippocastanum	leaf unfolding	15	03/04/1905	93	47.82	3.8	160	TEMPO - ODS Recheche
aesculus_hippocastanum	leaf unfolding	15	05/04/1905	95	49.55	2.52	123	TEMPO - ODS Recheche
aesculus_hippocastanum	leaf unfolding	15	08/04/1905	98	46.68	-1.05	66	TEMPO - ODS Recheche
aesculus_hippocastanum	leaf unfolding	15	10/04/1905	100	48.05	5.05	310	TEMPO - ODS Recheche
aesculus_hippocastanum	leaf unfolding	15	10/04/1905	100	48.1	-0.35	146	TEMPO - ODS Recheche
aesculus_hippocastanum	leaf unfolding	15	10/04/1905	100	48.48	5.12	225	TEMPO - ODS Recheche
aesculus_hippocastanum	leaf unfolding	15	14/04/1905	104	43.13	0.38	610	TEMPO - ODS Recheche
aesculus_hippocastanum	leaf unfolding	15	15/04/1905	105	43.6	2.25	180	TEMPO - ODS Recheche
aesculus_hippocastanum	leaf unfolding	15	15/04/1905	105	46.98	-1.32	52	TEMPO - ODS Recheche
aesculus_hippocastanum	leaf unfolding	15	17/04/1905	107	47.88	-0.52	87	TEMPO - ODS Recheche
aesculus_hippocastanum	leaf unfolding	15	18/04/1905	108	46.52	3.68	234	TEMPO - ODS Recheche
aesculus_hippocastanum	leaf unfolding	15	18/04/1905	108	49.43	4.28	105	TEMPO - ODS Recheche
aesculus_hippocastanum	leaf unfolding	15	20/04/1905	110	43.3	0.5	367	TEMPO - ODS Recheche
aesculus_hippocastanum	leaf unfolding	15	20/04/1905	110	49.43	2.08	71	TEMPO - ODS Recheche
aesculus_hippocastanum	leaf unfolding	15	10/05/1905	130	42.9	0.37	730	TEMPO - ODS Recheche
aesculus_hippocastanum	leaf unfolding	15	10/05/1905	130	48.3	-0.93	130	TEMPO - ODS Recheche
aesculus_hippocastanum	leaf unfolding	15	25/03/1906	84	44.05	2.15	241	TEMPO - ODS Recheche
aesculus_hippocastanum	leaf unfolding	15	10/04/1906	100	47.82	3.8	160	TEMPO - ODS Recheche
aesculus_hippocastanum	leaf unfolding	15	10/04/1906	100	48.48	5.12	225	TEMPO - ODS Recheche
aesculus_hippocastanum	leaf unfolding	15	12/04/1906	102	43.13	0.38	610	TEMPO - ODS Recheche
aesculus_hippocastanum	leaf unfolding	15	12/04/1906	102	47.88	-0.52	87	TEMPO - ODS Recheche
aesculus_hippocastanum	leaf unfolding	15	12/04/1906	102	48.05	5.05	310	TEMPO - ODS Recheche
aesculus_hippocastanum	leaf unfolding	15	12/04/1906	102	48.3	-0.93	130	TEMPO - ODS Recheche
aesculus_hippocastanum	leaf unfolding	15	12/04/1906	102	49.43	4.28	105	TEMPO - ODS Recheche
aesculus_hippocastanum	leaf unfolding	15	12/04/1906	102	49.55	2.52	123	TEMPO - ODS Recheche
aesculus_hippocastanum	leaf unfolding	15	14/04/1906	104	44.05	1.95	180	TEMPO - ODS Recheche
aesculus_hippocastanum	leaf unfolding	15	15/04/1906	105	49.43	2.08	71	TEMPO - ODS Recheche
aesculus_hippocastanum	leaf unfolding	15	20/04/1906	110	43.6	2.25	180	TEMPO - ODS Recheche
aesculus_hippocastanum	leaf unfolding	15	20/04/1906	110	46.98	-1.32	52	TEMPO - ODS Recheche
aesculus_hippocastanum	leaf unfolding	15	20/04/1906	110	49.16	2.96	95	TEMPO - ODS Recheche
aesculus_hippocastanum	leaf unfolding	15	20/04/1906	110	49.53	4.85	170	TEMPO - ODS Recheche
aesculus_hippocastanum	leaf unfolding	15	25/04/1906	115	43.3	0.5	367	TEMPO - ODS Recheche
aesculus_hippocastanum	leaf unfolding	15	25/04/1906	115	46.68	-1.05	66	TEMPO - ODS Recheche
aesculus_hippocastanum	leaf unfolding	15	01/05/1906	121	42.9	0.37	730	TEMPO - ODS Recheche
aesculus_hippocastanum	leaf unfolding	15	10/05/1906	130	48.03	5.45	401	TEMPO - ODS Recheche
aesculus_hippocastanum	leaf unfolding	15	30/03/1907	89	44.05	2.15	241	TEMPO - ODS Recheche
aesculus_hippocastanum	leaf unfolding	15	30/03/1907	89	49.43	2.08	71	TEMPO - ODS Recheche
aesculus_hippocastanum	leaf unfolding	15	10/04/1907	100	48.3	-0.93	130	TEMPO - ODS Recheche
aesculus_hippocastanum	leaf unfolding	15	12/04/1907	102	47.88	-0.52	87	TEMPO - ODS Recheche
aesculus_hippocastanum	leaf unfolding	15	12/04/1907	102	49.43	4.28	105	TEMPO - ODS Recheche
aesculus_hippocastanum	leaf unfolding	15	15/04/1907	105	48.1	-0.35	146	TEMPO - ODS Recheche
aesculus_hippocastanum	leaf unfolding	15	15/04/1907	105	48.48	5.12	225	TEMPO - ODS Recheche
aesculus_hippocastanum	leaf unfolding	15	15/04/1907	105	49.55	2.52	123	TEMPO - ODS Recheche
aesculus_hippocastanum	leaf unfolding	15	16/04/1907	106	43.13	0.38	610	TEMPO - ODS Recheche
aesculus_hippocastanum	leaf unfolding	15	17/04/1907	107	46.98	-1.32	52	TEMPO - ODS Recheche
aesculus_hippocastanum	leaf unfolding	15	19/04/1907	109	47.82	3.8	160	TEMPO - ODS Recheche
aesculus_hippocastanum	leaf unfolding	15	20/04/1907	110	43.6	2.25	180	TEMPO - ODS Recheche
aesculus_hippocastanum	leaf unfolding	15	20/04/1907	110	46.68	-1.05	66	TEMPO - ODS Recheche
aesculus_hippocastanum	leaf unfolding	15	20/04/1907	110	49.16	2.96	95	TEMPO - ODS Recheche
aesculus_hippocastanum	leaf unfolding	15	22/04/1907	112	44.05	1.95	180	TEMPO - ODS Recheche
aesculus_hippocastanum	leaf unfolding	15	25/04/1907	115	48.05	5.05	310	TEMPO - ODS Recheche
aesculus_hippocastanum	leaf unfolding	15	25/04/1907	115	49.53	4.85	170	TEMPO - ODS Recheche
aesculus_hippocastanum	leaf unfolding	15	26/04/1907	116	43.3	0.5	367	TEMPO - ODS Recheche
aesculus_hippocastanum	leaf unfolding	15	01/05/1907	121	42.9	0.37	730	TEMPO - ODS Recheche
aesculus_hippocastanum	leaf unfolding	15	28/03/1908	88	44.05	2.15	241	TEMPO - ODS Recheche
aesculus_hippocastanum	leaf unfolding	15	10/04/1908	101	49.55	2.52	123	TEMPO - ODS Recheche
aesculus_hippocastanum	leaf unfolding	15	17/04/1908	108	46.98	-1.32	52	TEMPO - ODS Recheche
aesculus_hippocastanum	leaf unfolding	15	18/04/1908	109	43.13	0.38	610	TEMPO - ODS Recheche
aesculus_hippocastanum	leaf unfolding	15	18/04/1908	109	49.43	4.28	105	TEMPO - ODS Recheche
aesculus_hippocastanum	leaf unfolding	15	20/04/1908	111	43.6	2.25	180	TEMPO - ODS Recheche
aesculus_hippocastanum	leaf unfolding	15	20/04/1908	111	48.1	-0.35	146	TEMPO - ODS Recheche
aesculus_hippocastanum	leaf unfolding	15	20/04/1908	111	48.48	5.12	225	TEMPO - ODS Recheche
aesculus_hippocastanum	leaf unfolding	15	20/04/1908	111	49.43	2.08	71	TEMPO - ODS Recheche
aesculus_hippocastanum	leaf unfolding	15	22/04/1908	113	47.82	3.8	160	TEMPO - ODS Recheche
aesculus_hippocastanum	leaf unfolding	15	22/04/1908	113	49.53	4.85	170	TEMPO - ODS Recheche
aesculus_hippocastanum	leaf unfolding	15	24/04/1908	115	47.88	-0.52	87	TEMPO - ODS Recheche
aesculus_hippocastanum	leaf unfolding	15	25/04/1908	116	48.05	5.05	310	TEMPO - ODS Recheche
aesculus_hippocastanum	leaf unfolding	15	26/04/1908	117	44.05	1.95	180	TEMPO - ODS Recheche
aesculus_hippocastanum	leaf unfolding	15	01/05/1908	122	43.3	0.5	367	TEMPO - ODS Recheche
aesculus_hippocastanum	leaf unfolding	15	01/05/1908	122	46.68	-1.05	66	TEMPO - ODS Recheche
aesculus_hippocastanum	leaf unfolding	15	02/05/1908	123	49.16	2.96	95	TEMPO - ODS Recheche
aesculus_hippocastanum	leaf unfolding	15	20/05/1908	141	48.3	-0.93	130	TEMPO - ODS Recheche
aesculus_hippocastanum	leaf unfolding	15	30/03/1909	89	44.05	2.15	241	TEMPO - ODS Recheche
aesculus_hippocastanum	leaf unfolding	15	30/03/1909	89	49.43	2.08	71	TEMPO - ODS Recheche
aesculus_hippocastanum	leaf unfolding	15	10/04/1909	100	48.48	5.12	225	TEMPO - ODS Recheche
aesculus_hippocastanum	leaf unfolding	15	14/04/1909	104	44.05	1.95	180	TEMPO - ODS Recheche
aesculus_hippocastanum	leaf unfolding	15	15/04/1909	105	49.43	4.28	105	TEMPO - ODS Recheche
aesculus_hippocastanum	leaf unfolding	15	15/04/1909	105	49.55	2.52	123	TEMPO - ODS Recheche
aesculus_hippocastanum	leaf unfolding	15	17/04/1909	107	46.98	-1.32	52	TEMPO - ODS Recheche
aesculus_hippocastanum	leaf unfolding	15	18/04/1909	108	47.82	3.8	160	TEMPO - ODS Recheche
aesculus_hippocastanum	leaf unfolding	15	18/04/1909	108	48.3	-0.93	130	TEMPO - ODS Recheche
aesculus_hippocastanum	leaf unfolding	15	20/04/1909	110	46.68	-1.05	66	TEMPO - ODS Recheche
aesculus_hippocastanum	leaf unfolding	15	20/04/1909	110	47.88	-0.52	87	TEMPO - ODS Recheche
aesculus_hippocastanum	leaf unfolding	15	20/04/1909	110	48.1	-0.35	146	TEMPO - ODS Recheche
aesculus_hippocastanum	leaf unfolding	15	25/04/1909	115	43.3	0.5	367	TEMPO - ODS Recheche
aesculus_hippocastanum	leaf unfolding	15	25/04/1909	115	43.6	2.25	180	TEMPO - ODS Recheche
aesculus_hippocastanum	leaf unfolding	15	25/04/1909	115	48.05	5.05	310	TEMPO - ODS Recheche
aesculus_hippocastanum	leaf unfolding	15	30/04/1909	120	49.16	2.96	95	TEMPO - ODS Recheche
aesculus_hippocastanum	leaf unfolding	15	01/05/1909	121	43.13	0.38	610	TEMPO - ODS Recheche
aesculus_hippocastanum	leaf unfolding	15	29/03/1910	88	44.05	2.15	241	TEMPO - ODS Recheche
aesculus_hippocastanum	leaf unfolding	15	10/04/1910	100	47.82	3.8	160	TEMPO - ODS Recheche
aesculus_hippocastanum	leaf unfolding	15	13/04/1910	103	44.05	1.95	180	TEMPO - ODS Recheche
aesculus_hippocastanum	leaf unfolding	15	15/04/1910	105	46.68	-1.05	66	TEMPO - ODS Recheche
aesculus_hippocastanum	leaf unfolding	15	15/04/1910	105	48.48	5.12	225	TEMPO - ODS Recheche
aesculus_hippocastanum	leaf unfolding	15	15/04/1910	105	49.43	2.08	71	TEMPO - ODS Recheche
aesculus_hippocastanum	leaf unfolding	15	15/04/1910	105	49.55	2.52	123	TEMPO - ODS Recheche
aesculus_hippocastanum	leaf unfolding	15	16/04/1910	106	46.98	-1.32	52	TEMPO - ODS Recheche
aesculus_hippocastanum	leaf unfolding	15	19/04/1910	109	49.43	4.28	105	TEMPO - ODS Recheche
aesculus_hippocastanum	leaf unfolding	15	20/04/1910	110	43.6	2.25	180	TEMPO - ODS Recheche
aesculus_hippocastanum	leaf unfolding	15	20/04/1910	110	47.88	-0.52	87	TEMPO - ODS Recheche
aesculus_hippocastanum	leaf unfolding	15	20/04/1910	110	48.1	-0.35	146	TEMPO - ODS Recheche
aesculus_hippocastanum	leaf unfolding	15	25/04/1910	115	48.05	5.05	310	TEMPO - ODS Recheche
aesculus_hippocastanum	leaf unfolding	15	25/04/1910	115	48.3	-0.93	130	TEMPO - ODS Recheche
aesculus_hippocastanum	leaf unfolding	15	25/04/1910	115	49.53	4.85	170	TEMPO - ODS Recheche
aesculus_hippocastanum	leaf unfolding	15	06/05/1910	126	43.13	0.38	610	TEMPO - ODS Recheche
aesculus_hippocastanum	leaf unfolding	15	10/05/1910	130	43.3	0.5	367	TEMPO - ODS Recheche
aesculus_hippocastanum	leaf unfolding	15	10/05/1910	130	49.16	2.96	95	TEMPO - ODS Recheche
aesculus_hippocastanum	leaf unfolding	15	18/03/1911	77	44.05	1.95	180	TEMPO - ODS Recheche
aesculus_hippocastanum	leaf unfolding	15	20/03/1911	79	44.05	2.15	241	TEMPO - ODS Recheche
aesculus_hippocastanum	leaf unfolding	15	10/04/1911	100	47.82	3.8	160	TEMPO - ODS Recheche
aesculus_hippocastanum	leaf unfolding	15	10/04/1911	100	49.53	4.85	170	TEMPO - ODS Recheche
aesculus_hippocastanum	leaf unfolding	15	10/04/1911	100	49.55	2.52	123	TEMPO - ODS Recheche
aesculus_hippocastanum	leaf unfolding	15	12/04/1911	102	49.43	4.28	105	TEMPO - ODS Recheche
aesculus_hippocastanum	leaf unfolding	15	15/04/1911	105	46.98	-1.32	52	TEMPO - ODS Recheche
aesculus_hippocastanum	leaf unfolding	15	15/04/1911	105	48.05	5.05	310	TEMPO - ODS Recheche
aesculus_hippocastanum	leaf unfolding	15	16/04/1911	106	48.48	5.12	225	TEMPO - ODS Recheche
aesculus_hippocastanum	leaf unfolding	15	20/04/1911	110	47.88	-0.52	87	TEMPO - ODS Recheche
aesculus_hippocastanum	leaf unfolding	15	20/04/1911	110	48.03	5.45	401	TEMPO - ODS Recheche
aesculus_hippocastanum	leaf unfolding	15	20/04/1911	110	48.1	-0.35	146	TEMPO - ODS Recheche
aesculus_hippocastanum	leaf unfolding	15	25/04/1911	115	43.13	0.38	610	TEMPO - ODS Recheche
aesculus_hippocastanum	leaf unfolding	15	25/04/1911	115	43.6	2.25	180	TEMPO - ODS Recheche
aesculus_hippocastanum	leaf unfolding	15	25/04/1911	115	46.68	-1.05	66	TEMPO - ODS Recheche
aesculus_hippocastanum	leaf unfolding	15	27/04/1911	117	48.3	-0.93	130	TEMPO - ODS Recheche
aesculus_hippocastanum	leaf unfolding	15	01/05/1911	121	42.9	0.37	730	TEMPO - ODS Recheche
aesculus_hippocastanum	leaf unfolding	15	04/05/1911	124	49.16	2.96	95	TEMPO - ODS Recheche
aesculus_hippocastanum	leaf unfolding	15	05/05/1911	125	43.3	0.5	367	TEMPO - ODS Recheche
aesculus_hippocastanum	leaf unfolding	15	05/05/1911	125	49.43	2.08	71	TEMPO - ODS Recheche
aesculus_hippocastanum	leaf unfolding	15	20/03/1912	80	44.05	2.15	241	TEMPO - ODS Recheche
aesculus_hippocastanum	leaf unfolding	15	25/03/1912	85	44.05	1.95	180	TEMPO - ODS Recheche
aesculus_hippocastanum	leaf unfolding	15	01/04/1912	92	43.6	2.25	180	TEMPO - ODS Recheche
aesculus_hippocastanum	leaf unfolding	15	01/04/1912	92	47.82	3.8	160	TEMPO - ODS Recheche
aesculus_hippocastanum	leaf unfolding	15	01/04/1912	92	48.48	5.12	225	TEMPO - ODS Recheche
aesculus_hippocastanum	leaf unfolding	15	07/04/1912	98	49.16	2.96	95	TEMPO - ODS Recheche
aesculus_hippocastanum	leaf unfolding	15	10/04/1912	101	46.68	-1.05	66	TEMPO - ODS Recheche
aesculus_hippocastanum	leaf unfolding	15	10/04/1912	101	48.05	5.05	310	TEMPO - ODS Recheche
aesculus_hippocastanum	leaf unfolding	15	10/04/1912	101	49.55	2.52	123	TEMPO - ODS Recheche
aesculus_hippocastanum	leaf unfolding	15	12/04/1912	103	43.13	0.38	610	TEMPO - ODS Recheche
aesculus_hippocastanum	leaf unfolding	15	12/04/1912	103	49.43	4.28	105	TEMPO - ODS Recheche
aesculus_hippocastanum	leaf unfolding	15	15/04/1912	106	49.43	2.08	71	TEMPO - ODS Recheche
aesculus_hippocastanum	leaf unfolding	15	20/04/1912	111	47.88	-0.52	87	TEMPO - ODS Recheche
aesculus_hippocastanum	leaf unfolding	15	20/04/1912	111	48.1	-0.35	146	TEMPO - ODS Recheche
aesculus_hippocastanum	leaf unfolding	15	20/04/1912	111	48.3	-0.93	130	TEMPO - ODS Recheche
aesculus_hippocastanum	leaf unfolding	15	25/04/1912	116	48.03	5.45	401	TEMPO - ODS Recheche
aesculus_hippocastanum	leaf unfolding	15	25/04/1912	116	49.53	4.85	170	TEMPO - ODS Recheche
aesculus_hippocastanum	leaf unfolding	15	01/05/1912	122	42.9	0.37	730	TEMPO - ODS Recheche
aesculus_hippocastanum	leaf unfolding	15	01/05/1912	122	43.3	0.5	367	TEMPO - ODS Recheche
aesculus_hippocastanum	leaf unfolding	15	25/03/1913	84	44.05	2.15	241	TEMPO - ODS Recheche
aesculus_hippocastanum	leaf unfolding	15	25/03/1913	84	49.53	2.44	102	TEMPO - ODS Recheche
aesculus_hippocastanum	leaf unfolding	15	30/03/1913	89	43.3	0.5	367	TEMPO - ODS Recheche
aesculus_hippocastanum	leaf unfolding	15	31/03/1913	90	44.05	1.95	180	TEMPO - ODS Recheche
aesculus_hippocastanum	leaf unfolding	15	01/04/1913	91	43.6	2.25	180	TEMPO - ODS Recheche
aesculus_hippocastanum	leaf unfolding	15	10/04/1913	100	46.68	-1.05	66	TEMPO - ODS Recheche
aesculus_hippocastanum	leaf unfolding	15	10/04/1913	100	49.55	2.52	123	TEMPO - ODS Recheche
aesculus_hippocastanum	leaf unfolding	15	13/04/1913	103	49.43	4.28	105	TEMPO - ODS Recheche
aesculus_hippocastanum	leaf unfolding	15	15/04/1913	105	46.98	-1.32	52	TEMPO - ODS Recheche
aesculus_hippocastanum	leaf unfolding	15	15/04/1913	105	49.53	4.85	170	TEMPO - ODS Recheche
aesculus_hippocastanum	leaf unfolding	15	20/04/1913	110	47.88	-0.52	87	TEMPO - ODS Recheche
aesculus_hippocastanum	leaf unfolding	15	20/04/1913	110	48.1	-0.35	146	TEMPO - ODS Recheche
aesculus_hippocastanum	leaf unfolding	15	20/04/1913	110	49.43	2.08	71	TEMPO - ODS Recheche
aesculus_hippocastanum	leaf unfolding	15	30/04/1913	120	43.13	0.38	610	TEMPO - ODS Recheche
aesculus_hippocastanum	leaf unfolding	15	01/05/1913	121	48.3	-0.93	130	TEMPO - ODS Recheche
aesculus_hippocastanum	leaf unfolding	15	21/03/1914	80	44.05	2.15	241	TEMPO - ODS Recheche
aesculus_hippocastanum	leaf unfolding	15	25/03/1914	84	49.53	2.44	102	TEMPO - ODS Recheche
aesculus_hippocastanum	leaf unfolding	15	10/04/1914	100	47.82	3.8	160	TEMPO - ODS Recheche
aesculus_hippocastanum	leaf unfolding	15	15/04/1914	105	43.13	0.38	610	TEMPO - ODS Recheche
aesculus_hippocastanum	leaf unfolding	15	15/04/1914	105	43.3	0.5	367	TEMPO - ODS Recheche
aesculus_hippocastanum	leaf unfolding	15	15/04/1914	105	49.55	2.52	123	TEMPO - ODS Recheche
aesculus_hippocastanum	leaf unfolding	15	18/04/1914	108	48.1	-0.35	146	TEMPO - ODS Recheche
aesculus_hippocastanum	leaf unfolding	15	20/04/1914	110	46.68	-1.05	66	TEMPO - ODS Recheche
aesculus_hippocastanum	leaf unfolding	15	20/04/1914	110	47.88	-0.52	87	TEMPO - ODS Recheche
aesculus_hippocastanum	leaf unfolding	15	18/03/1915	77	44.05	2.15	241	TEMPO - ODS Recheche
aesculus_hippocastanum	leaf unfolding	15	20/03/1915	79	49.43	2.08	71	TEMPO - ODS Recheche
aesculus_hippocastanum	leaf unfolding	15	25/03/1915	84	49.53	2.44	102	TEMPO - ODS Recheche
aesculus_hippocastanum	leaf unfolding	15	15/04/1915	105	49.55	2.52	123	TEMPO - ODS Recheche
aesculus_hippocastanum	leaf unfolding	15	20/04/1915	110	43.13	0.38	610	TEMPO - ODS Recheche
aesculus_hippocastanum	leaf unfolding	15	20/04/1915	110	47.88	-0.52	87	TEMPO - ODS Recheche
aesculus_hippocastanum	leaf unfolding	15	25/04/1915	115	44.05	1.95	180	TEMPO - ODS Recheche
aesculus_hippocastanum	leaf unfolding	15	28/04/1915	118	43.3	0.5	367	TEMPO - ODS Recheche
aesculus_hippocastanum	leaf unfolding	15	20/03/1916	80	49.53	2.44	102	TEMPO - ODS Recheche
aesculus_hippocastanum	leaf unfolding	15	04/04/1916	95	47.82	3.8	160	TEMPO - ODS Recheche
aesculus_hippocastanum	leaf unfolding	15	15/04/1916	106	46.98	-1.32	52	TEMPO - ODS Recheche
aesculus_hippocastanum	leaf unfolding	15	15/04/1916	106	48.02	5.07	330	TEMPO - ODS Recheche
aesculus_hippocastanum	leaf unfolding	15	15/04/1916	106	49.55	2.52	123	TEMPO - ODS Recheche
aesculus_hippocastanum	leaf unfolding	15	20/04/1916	111	47.88	-0.52	87	TEMPO - ODS Recheche
aesculus_hippocastanum	leaf unfolding	15	26/04/1916	117	43.3	0.5	367	TEMPO - ODS Recheche
aesculus_hippocastanum	leaf unfolding	15	30/04/1916	121	46.68	-1.05	66	TEMPO - ODS Recheche
aesculus_hippocastanum	leaf unfolding	15	01/05/1916	122	42.9	0.37	730	TEMPO - ODS Recheche
aesculus_hippocastanum	leaf unfolding	15	06/05/1916	127	43.13	0.38	610	TEMPO - ODS Recheche
aesculus_hippocastanum	leaf unfolding	15	10/04/1917	100	48.02	5.07	330	TEMPO - ODS Recheche
aesculus_hippocastanum	leaf unfolding	15	12/04/1917	102	49.55	2.52	123	TEMPO - ODS Recheche
aesculus_hippocastanum	leaf unfolding	15	25/04/1917	115	47.88	-0.52	87	TEMPO - ODS Recheche
aesculus_hippocastanum	leaf unfolding	15	28/04/1917	118	47.82	3.8	160	TEMPO - ODS Recheche
aesculus_hippocastanum	leaf unfolding	15	01/05/1917	121	42.9	0.37	730	TEMPO - ODS Recheche
aesculus_hippocastanum	leaf unfolding	15	07/05/1917	127	43.3	0.5	367	TEMPO - ODS Recheche
aesculus_hippocastanum	leaf unfolding	15	25/05/1917	145	43.13	0.38	610	TEMPO - ODS Recheche
aesculus_hippocastanum	leaf unfolding	15	12/04/1918	102	43.3	0.5	367	TEMPO - ODS Recheche
aesculus_hippocastanum	leaf unfolding	15	15/04/1918	105	47.82	3.8	160	TEMPO - ODS Recheche
aesculus_hippocastanum	leaf unfolding	15	20/04/1918	110	43.13	0.38	610	TEMPO - ODS Recheche
aesculus_hippocastanum	leaf unfolding	15	05/05/1918	125	46.68	-1.05	66	TEMPO - ODS Recheche
aesculus_hippocastanum	leaf unfolding	15	20/03/1919	79	49.53	2.44	102	TEMPO - ODS Recheche
aesculus_hippocastanum	leaf unfolding	15	20/04/1919	110	43.13	0.38	610	TEMPO - ODS Recheche
aesculus_hippocastanum	leaf unfolding	15	20/04/1919	110	47.82	3.8	160	TEMPO - ODS Recheche
aesculus_hippocastanum	leaf unfolding	15	01/05/1919	121	46.68	-1.05	66	TEMPO - ODS Recheche
aesculus_hippocastanum	leaf unfolding	15	02/05/1919	122	43.3	0.5	367	TEMPO - ODS Recheche
aesculus_hippocastanum	leaf unfolding	15	10/05/1919	130	42.9	0.37	730	TEMPO - ODS Recheche
aesculus_hippocastanum	leaf unfolding	15	15/03/1920	75	48.02	5.07	330	TEMPO - ODS Recheche
aesculus_hippocastanum	leaf unfolding	15	20/03/1920	80	49.53	2.44	102	TEMPO - ODS Recheche
aesculus_hippocastanum	leaf unfolding	15	31/03/1920	91	47.82	3.8	160	TEMPO - ODS Recheche
aesculus_hippocastanum	leaf unfolding	15	10/04/1920	101	43.3	0.5	367	TEMPO - ODS Recheche
aesculus_hippocastanum	leaf unfolding	15	10/04/1920	101	46.68	-1.05	66	TEMPO - ODS Recheche
aesculus_hippocastanum	leaf unfolding	15	20/04/1920	111	43.6	2.25	180	TEMPO - ODS Recheche
aesculus_hippocastanum	leaf unfolding	15	01/05/1920	122	42.9	0.37	730	TEMPO - ODS Recheche
aesculus_hippocastanum	leaf unfolding	11	18/04/1995	108	45.07	3.9	715	TEMPO - ODS Recheche
aesculus_hippocastanum	leaf unfolding	11	18/04/1996	109	45.07	3.9	715	TEMPO - ODS Recheche
aesculus_hippocastanum	leaf unfolding	11	29/03/1997	88	45.07	3.9	715	TEMPO - ODS Recheche
aesculus_hippocastanum	leaf unfolding	11	02/04/1998	92	45.07	3.9	715	TEMPO - ODS Recheche
aesculus_hippocastanum	leaf unfolding	11	05/04/1999	95	45.07	3.9	715	TEMPO - ODS Recheche
aesculus_hippocastanum	leaf unfolding	11	15/04/2000	106	45.07	3.9	715	TEMPO - ODS Recheche
aesculus_hippocastanum	leaf unfolding	11	03/04/2001	93	45.07	3.9	715	TEMPO - ODS Recheche
aesculus_hippocastanum	leaf unfolding	11	24/03/2002	83	45.07	3.9	715	TEMPO - ODS Recheche
aesculus_hippocastanum	leaf unfolding	11	18/03/2007	77	48.98	1.98	24	Observatoire des Saisons - Tela Botanica
aesculus_hippocastanum	leaf unfolding	11	27/03/2007	86	48.98	2.03	157	Observatoire des Saisons - Tela Botanica
aesculus_hippocastanum	leaf unfolding	15	24/04/2007	114	48.98	2.03	157	Observatoire des Saisons - Tela Botanica
aesculus_hippocastanum	leaf unfolding	11	01/04/2008	92	48.5	1.53	131	Observatoire des Saisons - Tela Botanica
aesculus_hippocastanum	leaf unfolding	11	02/04/2008	93	48.78	2.32	56	Observatoire des Saisons - Tela Botanica
aesculus_hippocastanum	leaf unfolding	11	08/04/2008	99	46.13	4.02	314	Observatoire des Saisons - Tela Botanica
aesculus_hippocastanum	leaf unfolding	11	10/04/2008	101	48.78	2.32	56	Observatoire des Saisons - Tela Botanica
aesculus_hippocastanum	leaf unfolding	11	12/04/2008	103	48.78	2.32	56	Observatoire des Saisons - Tela Botanica
aesculus_hippocastanum	leaf unfolding	15	16/04/2008	107	48.78	2.32	56	Observatoire des Saisons - Tela Botanica
aesculus_hippocastanum	leaf unfolding	15	18/04/2008	109	48.5	1.53	131	Observatoire des Saisons - Tela Botanica
aesculus_hippocastanum	leaf unfolding	15	29/04/2008	120	48.78	2.32	56	Observatoire des Saisons - Tela Botanica
aesculus_hippocastanum	leaf unfolding	15	29/04/2008	120	48.78	2.32	56	Observatoire des Saisons - Tela Botanica
aesculus_hippocastanum	leaf unfolding	11	02/03/2009	61	43.37	-0.35	208	Observatoire des Saisons - Tela Botanica
aesculus_hippocastanum	leaf unfolding	11	03/03/2009	62	43.38	-1.66	6	Observatoire des Saisons - Tela Botanica
aesculus_hippocastanum	leaf unfolding	11	11/03/2009	70	43.38	-1.66	6	Observatoire des Saisons - Tela Botanica
aesculus_hippocastanum	leaf unfolding	15	18/03/2009	77	43.38	-1.66	6	Observatoire des Saisons - Tela Botanica
aesculus_hippocastanum	leaf unfolding	11	20/03/2009	79	48.26	3.17	185	Observatoire des Saisons - Tela Botanica
aesculus_hippocastanum	leaf unfolding	15	24/03/2009	83	48.26	3.17	185	Observatoire des Saisons - Tela Botanica
aesculus_hippocastanum	leaf unfolding	15	25/03/2009	84	43.38	-1.66	6	Observatoire des Saisons - Tela Botanica
aesculus_hippocastanum	leaf unfolding	11	01/04/2009	91	48.26	3.17	185	Observatoire des Saisons - Tela Botanica
aesculus_hippocastanum	leaf unfolding	11	02/04/2009	92	46.72	2.22	219	Observatoire des Saisons - Tela Botanica
aesculus_hippocastanum	leaf unfolding	11	04/04/2009	94	45.85	0.28	74	Observatoire des Saisons - Tela Botanica
aesculus_hippocastanum	leaf unfolding	15	04/04/2009	94	48.26	3.17	185	Observatoire des Saisons - Tela Botanica
aesculus_hippocastanum	leaf unfolding	15	06/04/2009	96	45.85	0.28	74	Observatoire des Saisons - Tela Botanica
aesculus_hippocastanum	leaf unfolding	15	06/04/2009	96	46.72	2.22	219	Observatoire des Saisons - Tela Botanica
aesculus_hippocastanum	leaf unfolding	11	30/03/2010	89	48.69	1.85	178	Observatoire des Saisons - Tela Botanica
aesculus_hippocastanum	leaf unfolding	11	09/04/2010	99	43.94	5.71	681	Observatoire des Saisons - Tela Botanica
aesculus_hippocastanum	leaf unfolding	11	10/04/2010	100	43.94	5.71	681	Observatoire des Saisons - Tela Botanica
aesculus_hippocastanum	leaf unfolding	11	10/04/2010	100	43.94	5.71	681	Observatoire des Saisons - Tela Botanica
aesculus_hippocastanum	leaf unfolding	11	10/04/2010	100	43.94	5.71	681	Observatoire des Saisons - Tela Botanica
aesculus_hippocastanum	leaf unfolding	15	10/04/2010	100	43.94	5.71	681	Observatoire des Saisons - Tela Botanica
aesculus_hippocastanum	leaf unfolding	11	12/04/2010	102	43.38	-1.66	4	Observatoire des Saisons - Tela Botanica
aesculus_hippocastanum	leaf unfolding	11	12/04/2010	102	43.38	-1.66	4	Observatoire des Saisons - Tela Botanica
aesculus_hippocastanum	leaf unfolding	11	12/04/2010	102	43.94	5.71	681	Observatoire des Saisons - Tela Botanica
aesculus_hippocastanum	leaf unfolding	11	12/04/2010	102	48.69	1.85	178	Observatoire des Saisons - Tela Botanica
aesculus_hippocastanum	leaf unfolding	15	12/04/2010	102	43.94	5.71	681	Observatoire des Saisons - Tela Botanica
aesculus_hippocastanum	leaf unfolding	15	12/04/2010	102	43.94	5.71	681	Observatoire des Saisons - Tela Botanica
aesculus_hippocastanum	leaf unfolding	15	12/04/2010	102	43.94	5.71	681	Observatoire des Saisons - Tela Botanica
aesculus_hippocastanum	leaf unfolding	15	14/04/2010	104	43.94	5.71	681	Observatoire des Saisons - Tela Botanica
aesculus_hippocastanum	leaf unfolding	15	10/05/2010	130	43.38	-1.66	4	Observatoire des Saisons - Tela Botanica
aesculus_hippocastanum	leaf unfolding	15	10/05/2010	130	43.38	-1.66	4	Observatoire des Saisons - Tela Botanica
aesculus_hippocastanum	leaf unfolding	15	05/03/2011	64	43.61	3.86	39	Observatoire des Saisons - Tela Botanica
aesculus_hippocastanum	leaf unfolding	15	06/03/2011	65	43.62	3.87	35	Observatoire des Saisons - Tela Botanica
aesculus_hippocastanum	leaf unfolding	15	06/03/2011	65	43.65	3.86	46	Observatoire des Saisons - Tela Botanica
aesculus_hippocastanum	leaf unfolding	11	11/03/2011	70	48.26	3.17	185	Observatoire des Saisons - Tela Botanica
aesculus_hippocastanum	leaf unfolding	11	14/03/2011	73	47.68	-0.87	31	Observatoire des Saisons - Tela Botanica
aesculus_hippocastanum	leaf unfolding	11	14/03/2011	73	47.68	-0.87	31	Observatoire des Saisons - Tela Botanica
aesculus_hippocastanum	leaf unfolding	15	15/03/2011	74	48.26	3.17	185	Observatoire des Saisons - Tela Botanica
aesculus_hippocastanum	leaf unfolding	11	21/03/2011	80	48.26	3.17	185	Observatoire des Saisons - Tela Botanica
aesculus_hippocastanum	leaf unfolding	11	23/03/2011	82	44.97	4.89	133	Observatoire des Saisons - Tela Botanica
aesculus_hippocastanum	leaf unfolding	11	23/03/2011	82	48.87	2.38	53	Observatoire des Saisons - Tela Botanica
aesculus_hippocastanum	leaf unfolding	15	25/03/2011	84	48.26	3.17	185	Observatoire des Saisons - Tela Botanica
aesculus_hippocastanum	leaf unfolding	11	28/03/2011	87	48.78	2.31	56	Observatoire des Saisons - Tela Botanica
aesculus_hippocastanum	leaf unfolding	15	28/03/2011	87	44.97	4.89	133	Observatoire des Saisons - Tela Botanica
aesculus_hippocastanum	leaf unfolding	11	29/03/2011	88	48.63	6.35	213	Observatoire des Saisons - Tela Botanica
aesculus_hippocastanum	leaf unfolding	11	31/03/2011	90	48.78	2.31	56	Observatoire des Saisons - Tela Botanica
aesculus_hippocastanum	leaf unfolding	11	31/03/2011	90	49.34	5.4	212	Observatoire des Saisons - Tela Botanica
aesculus_hippocastanum	leaf unfolding	11	01/04/2011	91	48.63	6.35	213	Observatoire des Saisons - Tela Botanica
aesculus_hippocastanum	leaf unfolding	11	01/04/2011	91	48.63	6.35	213	Observatoire des Saisons - Tela Botanica
aesculus_hippocastanum	leaf unfolding	15	02/04/2011	92	49.34	5.4	212	Observatoire des Saisons - Tela Botanica
aesculus_hippocastanum	leaf unfolding	15	04/04/2011	94	48.63	6.35	213	Observatoire des Saisons - Tela Botanica
aesculus_hippocastanum	leaf unfolding	15	04/04/2011	94	48.63	6.35	213	Observatoire des Saisons - Tela Botanica
aesculus_hippocastanum	leaf unfolding	15	04/04/2011	94	48.78	2.31	56	Observatoire des Saisons - Tela Botanica
aesculus_hippocastanum	leaf unfolding	15	05/04/2011	95	48.63	6.35	213	Observatoire des Saisons - Tela Botanica
aesculus_hippocastanum	leaf unfolding	15	06/04/2011	96	48.78	2.31	56	Observatoire des Saisons - Tela Botanica
aesculus_hippocastanum	leaf unfolding	15	07/04/2011	97	47.68	-0.87	31	Observatoire des Saisons - Tela Botanica
aesculus_hippocastanum	leaf unfolding	15	07/04/2011	97	48.87	2.38	53	Observatoire des Saisons - Tela Botanica
aesculus_hippocastanum	leaf unfolding	15	08/04/2011	98	46.79	0.08	105	Observatoire des Saisons - Tela Botanica
aesculus_hippocastanum	leaf unfolding	15	08/04/2011	98	46.79	0.08	105	Observatoire des Saisons - Tela Botanica
aesculus_hippocastanum	leaf unfolding	15	09/04/2011	99	46.79	0.08	105	Observatoire des Saisons - Tela Botanica
aesculus_hippocastanum	leaf unfolding	15	14/04/2011	104	47.68	-0.87	31	Observatoire des Saisons - Tela Botanica
aesculus_hippocastanum	leaf unfolding	11	30/04/2011	120	47.08	-1.27	27	Observatoire des Saisons - Tela Botanica
aesculus_hippocastanum	leaf unfolding	11	01/05/2011	121	47.08	-1.27	27	Observatoire des Saisons - Tela Botanica
aesculus_hippocastanum	leaf unfolding	11	01/05/2011	121	47.08	-1.27	27	Observatoire des Saisons - Tela Botanica
aesculus_hippocastanum	leaf unfolding	15	06/05/2011	126	47.08	-1.27	27	Observatoire des Saisons - Tela Botanica
aesculus_hippocastanum	leaf unfolding	15	09/05/2011	129	47.08	-1.27	27	Observatoire des Saisons - Tela Botanica
aesculus_hippocastanum	leaf unfolding	15	14/05/2011	134	47.08	-1.27	27	Observatoire des Saisons - Tela Botanica
aesculus_hippocastanum	leaf unfolding	11	16/03/2012	76	48.26	3.17	185	Observatoire des Saisons - Tela Botanica
aesculus_hippocastanum	leaf unfolding	15	21/03/2012	81	48.26	3.17	185	Observatoire des Saisons - Tela Botanica
aesculus_hippocastanum	leaf unfolding	11	22/03/2012	82	48.26	3.17	185	Observatoire des Saisons - Tela Botanica
aesculus_hippocastanum	leaf unfolding	15	25/03/2012	85	48.26	3.17	185	Observatoire des Saisons - Tela Botanica
aesculus_hippocastanum	leaf unfolding	11	26/03/2012	86	47.68	-0.87	31	Observatoire des Saisons - Tela Botanica
aesculus_hippocastanum	leaf unfolding	11	26/03/2012	86	47.68	-0.87	31	Observatoire des Saisons - Tela Botanica
aesculus_hippocastanum	leaf unfolding	11	28/03/2012	88	48.69	2.5	57	Observatoire des Saisons - Tela Botanica
aesculus_hippocastanum	leaf unfolding	11	29/03/2012	89	48.78	2.31	56	Observatoire des Saisons - Tela Botanica
aesculus_hippocastanum	leaf unfolding	11	30/03/2012	90	48.78	2.31	56	Observatoire des Saisons - Tela Botanica
aesculus_hippocastanum	leaf unfolding	11	02/04/2012	93	44.32	3.06	681	Observatoire des Saisons - Tela Botanica
aesculus_hippocastanum	leaf unfolding	15	02/04/2012	93	47.68	-0.87	31	Observatoire des Saisons - Tela Botanica
aesculus_hippocastanum	leaf unfolding	11	04/04/2012	95	44.32	3.06	681	Observatoire des Saisons - Tela Botanica
aesculus_hippocastanum	leaf unfolding	15	05/04/2012	96	48.78	2.31	56	Observatoire des Saisons - Tela Botanica
aesculus_hippocastanum	leaf unfolding	11	06/04/2012	97	43.72	2.38	598	Observatoire des Saisons - Tela Botanica
aesculus_hippocastanum	leaf unfolding	15	09/04/2012	100	43.72	2.38	598	Observatoire des Saisons - Tela Botanica
aesculus_hippocastanum	leaf unfolding	11	10/04/2012	101	45.2	2.66	1060	Observatoire des Saisons - Tela Botanica
aesculus_hippocastanum	leaf unfolding	15	10/04/2012	101	44.32	3.06	681	Observatoire des Saisons - Tela Botanica
aesculus_hippocastanum	leaf unfolding	15	14/04/2012	105	44.32	3.06	681	Observatoire des Saisons - Tela Botanica
aesculus_hippocastanum	leaf unfolding	15	15/04/2012	106	49.17	0.79	137	Observatoire des Saisons - Tela Botanica
aesculus_hippocastanum	leaf unfolding	15	26/04/2012	117	48.69	2.5	57	Observatoire des Saisons - Tela Botanica
aesculus_hippocastanum	leaf unfolding	11	25/03/2013	84	49.21	1.17	25	Observatoire des Saisons - Tela Botanica
aesculus_hippocastanum	leaf unfolding	11	02/04/2013	92	43.59	2.23	175	Observatoire des Saisons - Tela Botanica
aesculus_hippocastanum	leaf unfolding	11	02/04/2013	92	43.59	2.23	175	Observatoire des Saisons - Tela Botanica
aesculus_hippocastanum	leaf unfolding	15	04/04/2013	94	49.21	1.17	25	Observatoire des Saisons - Tela Botanica
aesculus_hippocastanum	leaf unfolding	11	05/04/2013	95	43.59	2.23	175	Observatoire des Saisons - Tela Botanica
aesculus_hippocastanum	leaf unfolding	11	05/04/2013	95	43.59	2.23	175	Observatoire des Saisons - Tela Botanica
aesculus_hippocastanum	leaf unfolding	15	08/04/2013	98	43.59	2.23	175	Observatoire des Saisons - Tela Botanica
aesculus_hippocastanum	leaf unfolding	15	08/04/2013	98	43.59	2.23	175	Observatoire des Saisons - Tela Botanica
aesculus_hippocastanum	leaf unfolding	15	08/04/2013	98	43.59	2.23	175	Observatoire des Saisons - Tela Botanica
aesculus_hippocastanum	leaf unfolding	11	09/04/2013	99	43.59	2.23	175	Observatoire des Saisons - Tela Botanica
aesculus_hippocastanum	leaf unfolding	11	09/04/2013	99	44.09	1.99	265	Observatoire des Saisons - Tela Botanica
aesculus_hippocastanum	leaf unfolding	15	09/04/2013	99	43.59	2.23	175	Observatoire des Saisons - Tela Botanica
aesculus_hippocastanum	leaf unfolding	15	09/04/2013	99	43.59	2.23	175	Observatoire des Saisons - Tela Botanica
aesculus_hippocastanum	leaf unfolding	15	09/04/2013	99	43.92	2.15	178	Observatoire des Saisons - Tela Botanica
aesculus_hippocastanum	leaf unfolding	15	09/04/2013	99	43.92	2.15	177	Observatoire des Saisons - Tela Botanica
aesculus_hippocastanum	leaf unfolding	15	09/04/2013	99	43.92	2.16	177	Observatoire des Saisons - Tela Botanica
aesculus_hippocastanum	leaf unfolding	15	09/04/2013	99	48.26	3.17	185	Observatoire des Saisons - Tela Botanica
aesculus_hippocastanum	leaf unfolding	11	11/04/2013	101	43.59	2.23	175	Observatoire des Saisons - Tela Botanica
aesculus_hippocastanum	leaf unfolding	15	11/04/2013	101	43.59	2.23	175	Observatoire des Saisons - Tela Botanica
aesculus_hippocastanum	leaf unfolding	15	11/04/2013	101	43.59	2.23	175	Observatoire des Saisons - Tela Botanica
aesculus_hippocastanum	leaf unfolding	15	11/04/2013	101	43.59	2.23	175	Observatoire des Saisons - Tela Botanica
aesculus_hippocastanum	leaf unfolding	15	11/04/2013	101	43.59	2.23	175	Observatoire des Saisons - Tela Botanica
aesculus_hippocastanum	leaf unfolding	11	12/04/2013	102	43.59	2.23	175	Observatoire des Saisons - Tela Botanica
aesculus_hippocastanum	leaf unfolding	15	12/04/2013	102	43.59	2.23	175	Observatoire des Saisons - Tela Botanica
aesculus_hippocastanum	leaf unfolding	15	13/04/2013	103	44.09	1.99	265	Observatoire des Saisons - Tela Botanica
aesculus_hippocastanum	leaf unfolding	15	13/04/2013	103	48.26	3.17	185	Observatoire des Saisons - Tela Botanica
aesculus_hippocastanum	leaf unfolding	11	15/04/2013	105	49.03	1.14	65	Observatoire des Saisons - Tela Botanica
aesculus_hippocastanum	leaf unfolding	15	15/04/2013	105	44.36	2.55	584	Observatoire des Saisons - Tela Botanica
aesculus_hippocastanum	leaf unfolding	15	18/04/2013	108	43.59	2.23	175	Observatoire des Saisons - Tela Botanica
aesculus_hippocastanum	leaf unfolding	11	19/04/2013	109	44.32	3.06	681	Observatoire des Saisons - Tela Botanica
aesculus_hippocastanum	leaf unfolding	15	19/04/2013	109	49.03	1.14	65	Observatoire des Saisons - Tela Botanica
aesculus_hippocastanum	leaf unfolding	11	20/04/2013	110	48.69	2.5	57	Observatoire des Saisons - Tela Botanica
aesculus_hippocastanum	leaf unfolding	11	22/04/2013	112	44.32	3.06	681	Observatoire des Saisons - Tela Botanica
aesculus_hippocastanum	leaf unfolding	15	26/04/2013	116	44.32	3.06	681	Observatoire des Saisons - Tela Botanica
aesculus_hippocastanum	leaf unfolding	11	01/05/2013	121	49.08	0.78	96	Observatoire des Saisons - Tela Botanica
aesculus_hippocastanum	leaf unfolding	15	01/05/2013	121	48.69	2.5	57	Observatoire des Saisons - Tela Botanica
aesculus_hippocastanum	leaf unfolding	15	03/05/2013	123	44.32	3.06	681	Observatoire des Saisons - Tela Botanica
aesculus_hippocastanum	leaf unfolding	15	17/05/2013	137	49.08	0.78	96	Observatoire des Saisons - Tela Botanica
aesculus_hippocastanum	leaf unfolding	15	23/05/2013	143	43.69	1.82	147	Observatoire des Saisons - Tela Botanica
aesculus_hippocastanum	leaf unfolding	11	20/03/2015	79	43.59	2.23	175	Observatoire des Saisons - Tela Botanica
aesculus_hippocastanum	leaf unfolding	11	20/03/2015	79	43.59	2.23	175	Observatoire des Saisons - Tela Botanica
aesculus_hippocastanum	leaf unfolding	11	21/03/2015	80	43.59	2.23	175	Observatoire des Saisons - Tela Botanica
aesculus_hippocastanum	leaf unfolding	11	30/03/2015	89	47.68	-0.87	31	Observatoire des Saisons - Tela Botanica
aesculus_hippocastanum	leaf unfolding	11	31/03/2015	90	47.68	-0.87	31	Observatoire des Saisons - Tela Botanica
aesculus_hippocastanum	leaf unfolding	11	03/04/2015	93	49.21	1.17	25	Observatoire des Saisons - Tela Botanica
aesculus_hippocastanum	leaf unfolding	11	06/04/2015	96	43.83	3.17	640	Observatoire des Saisons - Tela Botanica
aesculus_hippocastanum	leaf unfolding	15	07/04/2015	97	47.6807	-0.87	31	Observatoire des Saisons - Tela Botanica
aesculus_hippocastanum	leaf unfolding	15	07/04/2015	97	47.6807	-0.87	31	Observatoire des Saisons - Tela Botanica
aesculus_hippocastanum	leaf unfolding	11	09/04/2015	99	45.7658	5.22	250	Observatoire des Saisons - Tela Botanica
aesculus_hippocastanum	leaf unfolding	11	10/04/2015	100	46.2772	1.62	421	Observatoire des Saisons - Tela Botanica
aesculus_hippocastanum	leaf unfolding	15	10/04/2015	100	43.8321	3.17	640	Observatoire des Saisons - Tela Botanica
aesculus_hippocastanum	leaf unfolding	11	11/04/2015	101	43.8895	2.81	338	Observatoire des Saisons - Tela Botanica
aesculus_hippocastanum	leaf unfolding	11	12/04/2015	102	47.2159	4.74	497	Observatoire des Saisons - Tela Botanica
aesculus_hippocastanum	leaf unfolding	11	13/04/2015	103	48.7878	0.849995	181	Observatoire des Saisons - Tela Botanica
aesculus_hippocastanum	leaf unfolding	15	13/04/2015	103	43.8895	2.81366	338	Observatoire des Saisons - Tela Botanica
aesculus_hippocastanum	leaf unfolding	15	13/04/2015	103	49.2131	1.17	25	Observatoire des Saisons - Tela Botanica
aesculus_hippocastanum	leaf unfolding	11	14/04/2015	104	49.1729	0.787486	137	Observatoire des Saisons - Tela Botanica
aesculus_hippocastanum	leaf unfolding	11	15/04/2015	105	44.3219	3.05889	681	Observatoire des Saisons - Tela Botanica
aesculus_hippocastanum	leaf unfolding	11	16/04/2015	106	43.8321	3.17309	640	Observatoire des Saisons - Tela Botanica
aesculus_hippocastanum	leaf unfolding	15	16/04/2015	106	47.2159	4.74395	497	Observatoire des Saisons - Tela Botanica
aesculus_hippocastanum	leaf unfolding	15	16/04/2015	106	48.7878	0.849995	181	Observatoire des Saisons - Tela Botanica
aesculus_hippocastanum	leaf unfolding	15	16/04/2015	106	49.1729	0.787486	137	Observatoire des Saisons - Tela Botanica
aesculus_hippocastanum	leaf unfolding	11	17/04/2015	107	44.3219	3.05889	681	Observatoire des Saisons - Tela Botanica
aesculus_hippocastanum	leaf unfolding	15	18/04/2015	108	43.8321	3.17309	640	Observatoire des Saisons - Tela Botanica
aesculus_hippocastanum	leaf unfolding	15	19/04/2015	109	44.3507	2.56565	608	Observatoire des Saisons - Tela Botanica
aesculus_hippocastanum	leaf unfolding	15	20/04/2015	110	44.3507	2.56565	608	Observatoire des Saisons - Tela Botanica
aesculus_hippocastanum	leaf unfolding	15	21/04/2015	111	44.3219	3.05889	681	Observatoire des Saisons - Tela Botanica
aesculus_hippocastanum	leaf unfolding	15	22/04/2015	112	44.1696	2.5309	536	Observatoire des Saisons - Tela Botanica
aesculus_hippocastanum	leaf unfolding	15	24/04/2015	114	44.3219	3.05889	681	Observatoire des Saisons - Tela Botanica
aesculus_hippocastanum	leaf unfolding	11	20/03/2016	80	43.2486	1.83059	280	Observatoire des Saisons - Tela Botanica
aesculus_hippocastanum	leaf unfolding	11	20/03/2016	80	43.2486	1.83059	280	Observatoire des Saisons - Tela Botanica
aesculus_hippocastanum	leaf unfolding	11	26/03/2016	86	44.0407	4.4836	186	Observatoire des Saisons - Tela Botanica
aesculus_hippocastanum	leaf unfolding	11	26/03/2016	86	44.0407	4.4836	186	Observatoire des Saisons - Tela Botanica
aesculus_hippocastanum	leaf unfolding	15	27/03/2016	87	43.2486	1.83059	280	Observatoire des Saisons - Tela Botanica
aesculus_hippocastanum	leaf unfolding	15	27/03/2016	87	43.2486	1.83059	280	Observatoire des Saisons - Tela Botanica
aesculus_hippocastanum	leaf unfolding	11	28/03/2016	88	43.8321	3.17309	640	Observatoire des Saisons - Tela Botanica
aesculus_hippocastanum	leaf unfolding	11	28/03/2016	88	43.8321	3.17309	640	Observatoire des Saisons - Tela Botanica
aesculus_hippocastanum	leaf unfolding	15	30/03/2016	90	43.8321	3.17309	640	Observatoire des Saisons - Tela Botanica
aesculus_hippocastanum	leaf unfolding	15	30/03/2016	90	43.8321	3.17309	640	Observatoire des Saisons - Tela Botanica
aesculus_hippocastanum	leaf unfolding	15	02/04/2016	93	44.0407	4.4836	186	Observatoire des Saisons - Tela Botanica
aesculus_hippocastanum	leaf unfolding	15	02/04/2016	93	44.0407	4.4836	186	Observatoire des Saisons - Tela Botanica
aesculus_hippocastanum	leaf unfolding	15	04/04/2016	95	48.7706	2.52504	96	Observatoire des Saisons - Tela Botanica
aesculus_hippocastanum	leaf unfolding	15	04/04/2016	95	48.7706	2.52504	96	Observatoire des Saisons - Tela Botanica
aesculus_hippocastanum	leaf unfolding	15	04/04/2016	95	48.7706	2.52504	96	Observatoire des Saisons - Tela Botanica
aesculus_hippocastanum	leaf unfolding	15	04/04/2016	95	48.7706	2.52504	96	Observatoire des Saisons - Tela Botanica
aesculus_hippocastanum	leaf unfolding	11	05/04/2016	96	43.3783	0.0306675	226	Observatoire des Saisons - Tela Botanica
aesculus_hippocastanum	leaf unfolding	11	05/04/2016	96	43.3783	0.0306675	226	Observatoire des Saisons - Tela Botanica
aesculus_hippocastanum	leaf unfolding	11	05/04/2016	96	43.8895	2.81366	338	Observatoire des Saisons - Tela Botanica
aesculus_hippocastanum	leaf unfolding	11	05/04/2016	96	43.8895	2.81366	338	Observatoire des Saisons - Tela Botanica
aesculus_hippocastanum	leaf unfolding	15	07/04/2016	98	43.8895	2.81366	338	Observatoire des Saisons - Tela Botanica
aesculus_hippocastanum	leaf unfolding	15	07/04/2016	98	43.8895	2.81366	338	Observatoire des Saisons - Tela Botanica
aesculus_hippocastanum	leaf unfolding	15	07/04/2016	98	48.7706	2.52504	96	Observatoire des Saisons - Tela Botanica
aesculus_hippocastanum	leaf unfolding	15	07/04/2016	98	48.7706	2.52504	96	Observatoire des Saisons - Tela Botanica
aesculus_hippocastanum	leaf unfolding	11	09/04/2016	100	44.3219	3.05889	681	Observatoire des Saisons - Tela Botanica
aesculus_hippocastanum	leaf unfolding	11	09/04/2016	100	44.3219	3.05889	681	Observatoire des Saisons - Tela Botanica
aesculus_hippocastanum	leaf unfolding	11	10/04/2016	101	43.7177	2.381	598	Observatoire des Saisons - Tela Botanica
aesculus_hippocastanum	leaf unfolding	11	10/04/2016	101	43.7177	2.381	598	Observatoire des Saisons - Tela Botanica
aesculus_hippocastanum	leaf unfolding	15	11/04/2016	102	43.3783	0.0306675	226	Observatoire des Saisons - Tela Botanica
aesculus_hippocastanum	leaf unfolding	15	11/04/2016	102	43.3783	0.0306675	226	Observatoire des Saisons - Tela Botanica
aesculus_hippocastanum	leaf unfolding	11	15/04/2016	106	43.8321	3.17309	640	Observatoire des Saisons - Tela Botanica
aesculus_hippocastanum	leaf unfolding	15	15/04/2016	106	43.8935	2.81617	336	Observatoire des Saisons - Tela Botanica
aesculus_hippocastanum	leaf unfolding	15	16/04/2016	107	44.3219	3.05889	681	Observatoire des Saisons - Tela Botanica
aesculus_hippocastanum	leaf unfolding	15	17/04/2016	108	43.8321	3.17309	640	Observatoire des Saisons - Tela Botanica
aesculus_hippocastanum	leaf unfolding	15	18/04/2016	109	44.3219	3.05889	681	Observatoire des Saisons - Tela Botanica
aesculus_hippocastanum	leaf unfolding	15	25/04/2016	116	47.2159	4.74395	497	Observatoire des Saisons - Tela Botanica
aesculus_hippocastanum	fruit maturation	86	18/09/2015	261	43.8895	2.81366	338	Observatoire Des Saisons - Tela Botanica
aesculus_hippocastanum	fruit maturation	86	18/09/2015	261	43.8895	2.81366	338	Observatoire Des Saisons - Tela Botanica
aesculus_hippocastanum	fruit maturation	86	23/09/2015	266	45.7658	5.22115	250	Observatoire Des Saisons - Tela Botanica
aesculus_hippocastanum	fruit maturation	86	23/09/2015	266	45.7658	5.22115	250	Observatoire Des Saisons - Tela Botanica
aesculus_hippocastanum	fruit maturation	86	03/10/2015	276	43.8321	3.17309	640	Observatoire Des Saisons - Tela Botanica
aesculus_hippocastanum	fruit maturation	86	03/10/2015	276	43.8321	3.17309	640	Observatoire Des Saisons - Tela Botanica
aesculus_hippocastanum	fruit maturation	86	08/10/2015	281	44.3219	3.05889	681	Observatoire Des Saisons - Tela Botanica
aesculus_hippocastanum	fruit maturation	86	08/10/2015	281	44.3219	3.05889	681	Observatoire Des Saisons - Tela Botanica
aesculus_hippocastanum	fruit maturation	86	09/10/2015	282	44.3219	3.05889	681	Observatoire Des Saisons - Tela Botanica
aesculus_hippocastanum	fruit maturation	86	09/10/2015	282	44.3219	3.05889	681	Observatoire Des Saisons - Tela Botanica
aesculus_hippocastanum	fruit maturation	86	12/10/2015	285	49.1729	0.787486	137	Observatoire Des Saisons - Tela Botanica
aesculus_hippocastanum	fruit maturation	86	12/10/2015	285	49.1729	0.787486	137	Observatoire Des Saisons - Tela Botanica
aesculus_hippocastanum	fruit maturation	86	15/10/2015	288	43.8321	3.17309	640	Observatoire Des Saisons - Tela Botanica
aesculus_hippocastanum	fruit maturation	86	15/10/2015	288	43.8321	3.17309	640	Observatoire Des Saisons - Tela Botanica
aesculus_hippocastanum	leaf unfolding	11	20/03/2016	80	43.2486	1.83059	280	Observatoire Des Saisons - Tela Botanica
aesculus_hippocastanum	leaf unfolding	11	20/03/2016	80	43.2486	1.83059	280	Observatoire Des Saisons - Tela Botanica
aesculus_hippocastanum	leaf unfolding	11	26/03/2016	86	44.0407	4.4836	186	Observatoire Des Saisons - Tela Botanica
aesculus_hippocastanum	leaf unfolding	11	26/03/2016	86	44.0407	4.4836	186	Observatoire Des Saisons - Tela Botanica
aesculus_hippocastanum	leaf unfolding	15	27/03/2016	87	43.2486	1.83059	280	Observatoire Des Saisons - Tela Botanica
aesculus_hippocastanum	leaf unfolding	15	27/03/2016	87	43.2486	1.83059	280	Observatoire Des Saisons - Tela Botanica
aesculus_hippocastanum	leaf unfolding	11	28/03/2016	88	43.8321	3.17309	640	Observatoire Des Saisons - Tela Botanica
aesculus_hippocastanum	leaf unfolding	11	28/03/2016	88	43.8321	3.17309	640	Observatoire Des Saisons - Tela Botanica
aesculus_hippocastanum	leaf unfolding	15	30/03/2016	90	43.8321	3.17309	640	Observatoire Des Saisons - Tela Botanica
aesculus_hippocastanum	leaf unfolding	15	30/03/2016	90	43.8321	3.17309	640	Observatoire Des Saisons - Tela Botanica
aesculus_hippocastanum	leaf unfolding	15	02/04/2016	93	44.0407	4.4836	186	Observatoire Des Saisons - Tela Botanica
aesculus_hippocastanum	leaf unfolding	15	02/04/2016	93	44.0407	4.4836	186	Observatoire Des Saisons - Tela Botanica
aesculus_hippocastanum	leaf unfolding	15	04/04/2016	95	48.7706	2.52504	96	Observatoire Des Saisons - Tela Botanica
aesculus_hippocastanum	leaf unfolding	15	04/04/2016	95	48.7706	2.52504	96	Observatoire Des Saisons - Tela Botanica
aesculus_hippocastanum	leaf unfolding	15	04/04/2016	95	48.7706	2.52504	96	Observatoire Des Saisons - Tela Botanica
aesculus_hippocastanum	leaf unfolding	15	04/04/2016	95	48.7706	2.52504	96	Observatoire Des Saisons - Tela Botanica
aesculus_hippocastanum	leaf unfolding	11	05/04/2016	96	43.3783	0.0306675	226	Observatoire Des Saisons - Tela Botanica
aesculus_hippocastanum	leaf unfolding	11	05/04/2016	96	43.3783	0.0306675	226	Observatoire Des Saisons - Tela Botanica
aesculus_hippocastanum	leaf unfolding	11	05/04/2016	96	43.8895	2.81366	338	Observatoire Des Saisons - Tela Botanica
aesculus_hippocastanum	leaf unfolding	11	05/04/2016	96	43.8895	2.81366	338	Observatoire Des Saisons - Tela Botanica
aesculus_hippocastanum	leaf unfolding	15	07/04/2016	98	43.8895	2.81366	338	Observatoire Des Saisons - Tela Botanica
aesculus_hippocastanum	leaf unfolding	15	07/04/2016	98	43.8895	2.81366	338	Observatoire Des Saisons - Tela Botanica
aesculus_hippocastanum	leaf unfolding	15	07/04/2016	98	48.7706	2.52504	96	Observatoire Des Saisons - Tela Botanica
aesculus_hippocastanum	leaf unfolding	15	07/04/2016	98	48.7706	2.52504	96	Observatoire Des Saisons - Tela Botanica
aesculus_hippocastanum	leaf unfolding	11	09/04/2016	100	44.3219	3.05889	681	Observatoire Des Saisons - Tela Botanica
aesculus_hippocastanum	leaf unfolding	11	09/04/2016	100	44.3219	3.05889	681	Observatoire Des Saisons - Tela Botanica
aesculus_hippocastanum	leaf unfolding	11	10/04/2016	101	43.7177	2.381	598	Observatoire Des Saisons - Tela Botanica
aesculus_hippocastanum	leaf unfolding	11	10/04/2016	101	43.7177	2.381	598	Observatoire Des Saisons - Tela Botanica
aesculus_hippocastanum	leaf unfolding	15	11/04/2016	102	43.3783	0.0306675	226	Observatoire Des Saisons - Tela Botanica
aesculus_hippocastanum	leaf unfolding	15	11/04/2016	102	43.3783	0.0306675	226	Observatoire Des Saisons - Tela Botanica
aesculus_hippocastanum	leaf unfolding	15	15/04/2016	106	43.8935	2.81617	336	Observatoire Des Saisons - Tela Botanica
aesculus_hippocastanum	leaf unfolding	11	15/04/2016	106	43.8321	3.17309	640	Observatoire Des Saisons - Tela Botanica
aesculus_hippocastanum	leaf unfolding	15	16/04/2016	107	44.3219	3.05889	681	Observatoire Des Saisons - Tela Botanica
aesculus_hippocastanum	leaf unfolding	15	17/04/2016	108	43.8321	3.17309	640	Observatoire Des Saisons - Tela Botanica
aesculus_hippocastanum	leaf unfolding	15	18/04/2016	109	44.3219	3.05889	681	Observatoire Des Saisons - Tela Botanica
aesculus_hippocastanum	leaf unfolding	15	25/04/2016	116	47.2159	4.74395	497	Observatoire Des Saisons - Tela Botanica
anacamptis_morio	flowering	61	23/03/2001	82	43.53095274	1.306486938	171	Orchisauvage
anacamptis_morio	flowering	61	29/03/2011	88	44.62254636	-1.107352375	10	Orchisauvage
anacamptis_morio	flowering	61	31/03/2012	91	43.70626921	-0.307916204	134	Orchisauvage
anacamptis_morio	flowering	61	24/02/2014	55	44.62253494	-1.10737037	10	Orchisauvage
anacamptis_morio	flowering	61	15/03/2014	74	44.67306682	-0.474467504	25	Orchisauvage
anacamptis_morio	flowering	61	16/03/2014	75	43.27814199	2.211195701	162	Orchisauvage
anacamptis_morio	flowering	61	16/03/2014	75	44.98540302	-0.415959019	24	Orchisauvage
anacamptis_morio	flowering	61	18/03/2014	77	45.29657628	-0.862155075	15	Orchisauvage
anacamptis_morio	flowering	61	19/03/2014	78	45.08546115	0.75229601	243	Orchisauvage
anacamptis_morio	flowering	61	20/03/2014	79	42.65295558	9.066796119	28	Orchisauvage
anacamptis_morio	flowering	61	21/03/2014	80	44.68853949	-0.510309863	26	Orchisauvage
anacamptis_morio	flowering	61	21/03/2014	80	43.91694029	1.841175789	258	Orchisauvage
anacamptis_morio	flowering	61	23/03/2014	82	44.78707988	-0.66033386	52	Orchisauvage
anacamptis_morio	flowering	61	23/03/2014	82	45.96088529	-1.372647775	3	Orchisauvage
anacamptis_morio	flowering	61	24/03/2014	83	44.7744649	-0.418982207	85	Orchisauvage
anacamptis_morio	flowering	61	26/03/2014	85	43.29693686	1.623842105	296	Orchisauvage
anacamptis_morio	flowering	61	27/03/2014	86	44.69387466	-0.497560202	22	Orchisauvage
anacamptis_morio	flowering	61	27/03/2014	86	43.60822658	1.235855986	194	Orchisauvage
anacamptis_morio	flowering	61	27/03/2014	86	43.52925506	1.304333563	174	Orchisauvage
anacamptis_morio	flowering	61	27/03/2014	86	43.58074323	1.216159745	198	Orchisauvage
anacamptis_morio	flowering	61	27/03/2014	86	43.43535597	1.332734694	248	Orchisauvage
anacamptis_morio	flowering	61	27/03/2014	86	43.57938709	1.301971317	175	Orchisauvage
anacamptis_morio	flowering	61	28/03/2014	87	47.5560081	-0.798738253	72	Orchisauvage
anacamptis_morio	flowering	61	29/03/2014	88	43.48776101	1.601768631	187	Orchisauvage
anacamptis_morio	flowering	61	30/03/2014	89	43.42225634	1.872934951	264	Orchisauvage
anacamptis_morio	flowering	61	30/03/2014	89	44.1650361	1.674546315	265	Orchisauvage
anacamptis_morio	flowering	61	31/03/2014	90	43.60276907	1.508071234	178	Orchisauvage
anacamptis_morio	flowering	61	31/03/2014	90	47.10330027	-1.241731893	51	Orchisauvage
anacamptis_morio	flowering	61	31/03/2014	90	43.61251203	1.528053154	224	Orchisauvage
anacamptis_morio	flowering	61	12/12/2014	-19	45.87735671	5.565303732	943	Orchisauvage
anacamptis_morio	flowering	61	15/03/2015	74	44.89194764	0.893946001	118	Orchisauvage
anacamptis_morio	flowering	61	22/03/2015	81	43.698841	-0.377048	119	Orchisauvage
anacamptis_morio	flowering	61	23/03/2015	82	43.83142733	1.410702593	152	Orchisauvage
anacamptis_morio	flowering	61	24/03/2015	83	44.72150026	-0.522926194	12	Orchisauvage
anacamptis_morio	flowering	61	25/03/2015	84	44.68860808	-0.510179996	21	Orchisauvage
anacamptis_morio	flowering	61	28/03/2015	87	43.7063611	-0.3080278	132	Orchisauvage
anacamptis_morio	flowering	61	29/03/2015	88	45.05911301	-0.24246395	54	Orchisauvage
anacamptis_morio	flowering	61	06/03/2016	66	44.69443914	-0.493947608	20	Orchisauvage
anacamptis_morio	flowering	61	16/03/2016	76	46.66447241	-1.159414072	61	Orchisauvage
anacamptis_morio	flowering	61	19/03/2016	79	43.88701839	1.3180799	135	Orchisauvage
anacamptis_morio	flowering	61	20/03/2016	80	44.32747222	1.96675	344	Orchisauvage
anacamptis_morio	flowering	61	22/03/2016	82	44.440245	-0.165546	53	Orchisauvage
anacamptis_morio	flowering	61	23/03/2016	83	44.673222	-0.474332	23	Orchisauvage
anacamptis_morio	flowering	61	23/03/2016	83	44.97448899	-0.351379877	12	Orchisauvage
anacamptis_morio	flowering	61	24/03/2016	84	45.55881147	5.988730018	366	Orchisauvage
anacamptis_morio	flowering	61	25/03/2016	85	44.03994208	1.685445589	291	Orchisauvage
anacamptis_morio	flowering	61	25/03/2016	85	45.89663658	-1.223924097	4	Orchisauvage
anacamptis_morio	flowering	61	25/03/2016	85	44.24134173	1.155630403	225	Orchisauvage
anacamptis_morio	flowering	61	26/03/2016	86	45.05712511	-0.377720613	59	Orchisauvage
anacamptis_morio	flowering	61	27/03/2016	87	44.96103068	-0.381281143	31	Orchisauvage
anacamptis_morio	flowering	61	27/03/2016	87	44.469821	1.119689	245	Orchisauvage
anacamptis_morio	flowering	61	28/03/2016	88	44.686877	-0.50864	32	Orchisauvage
anacamptis_morio	flowering	61	28/03/2016	88	44.13402124	1.669652743	295	Orchisauvage
anacamptis_morio	flowering	61	28/03/2016	88	45.34227021	0.073847425	129	Orchisauvage
anacamptis_morio	flowering	61	28/03/2016	88	44.13393681	1.673519465	311	Orchisauvage
anacamptis_morio	flowering	61	29/03/2016	89	42.314608	9.148886	454	Orchisauvage
anacamptis_morio	flowering	61	29/03/2016	89	45.3702058	0.180914382	117	Orchisauvage
anacamptis_morio	flowering	61	29/03/2016	89	43.61241723	1.528098566	223	Orchisauvage
anacamptis_morio	flowering	61	30/03/2016	90	43.81016022	1.288802959	102	Orchisauvage
anacamptis_morio	flowering	61	30/03/2016	90	45.03926549	-0.251179474	79	Orchisauvage
anacamptis_morio	flowering	61	30/03/2016	90	44.9841494	0.760751797	200	Orchisauvage
anacamptis_morio	flowering	61	31/03/2016	91	44.69949163	-0.601140189	57	Orchisauvage
anacamptis_morio	flowering	61	06/03/2016	66	44.69443914	-0.493947608	20	Orchisauvage
anacamptis_morio	flowering	61	16/03/2016	76	46.66447241	-1.159414072	61	Orchisauvage
anacamptis_morio	flowering	61	19/03/2016	79	43.88701839	1.3180799	135	Orchisauvage
anacamptis_morio	flowering	61	20/03/2016	80	44.32747222	1.96675	344	Orchisauvage
anacamptis_morio	flowering	61	22/03/2016	82	44.440245	-0.165546	53	Orchisauvage
anacamptis_morio	flowering	61	23/03/2016	83	44.673222	-0.474332	23	Orchisauvage
anacamptis_morio	flowering	61	23/03/2016	83	44.97448899	-0.351379877	12	Orchisauvage
anacamptis_morio	flowering	61	24/03/2016	84	45.55881147	5.988730018	366	Orchisauvage
anacamptis_morio	flowering	61	25/03/2016	85	44.03994208	1.685445589	291	Orchisauvage
anacamptis_morio	flowering	61	25/03/2016	85	45.89663658	-1.223924097	4	Orchisauvage
anacamptis_morio	flowering	61	25/03/2016	85	44.24134173	1.155630403	225	Orchisauvage
anacamptis_morio	flowering	61	26/03/2016	86	45.05712511	-0.377720613	59	Orchisauvage
anacamptis_morio	flowering	61	27/03/2016	87	44.96103068	-0.381281143	31	Orchisauvage
anacamptis_morio	flowering	61	27/03/2016	87	44.469821	1.119689	245	Orchisauvage
anacamptis_morio	flowering	61	28/03/2016	88	44.686877	-0.50864	32	Orchisauvage
anacamptis_morio	flowering	61	28/03/2016	88	44.13402124	1.669652743	295	Orchisauvage
anacamptis_morio	flowering	61	28/03/2016	88	45.34227021	0.073847425	129	Orchisauvage
anacamptis_morio	flowering	61	28/03/2016	88	44.13393681	1.673519465	311	Orchisauvage
anacamptis_morio	flowering	61	29/03/2016	89	42.314608	9.148886	454	Orchisauvage
anacamptis_morio	flowering	61	29/03/2016	89	45.3702058	0.180914382	117	Orchisauvage
anacamptis_morio	flowering	61	29/03/2016	89	43.61241723	1.528098566	223	Orchisauvage
anacamptis_morio	flowering	61	30/03/2016	90	43.81016022	1.288802959	102	Orchisauvage
anacamptis_morio	flowering	61	30/03/2016	90	45.03926549	-0.251179474	79	Orchisauvage
anacamptis_morio	flowering	61	30/03/2016	90	44.9841494	0.760751797	200	Orchisauvage
anacamptis_morio	flowering	61	31/03/2016	91	44.69949163	-0.601140189	57	Orchisauvage
betula_pendula_roth.	flowering	61	20/03/2016	80	44.3219	3.05889	681	Observatoire Des Saisons - Tela Botanica
betula_pendula_roth.	flowering	61	26/03/2016	86	43.4759	2.38178	366	Observatoire Des Saisons - Tela Botanica
betula_pendula_roth.	flowering	65	30/03/2016	90	43.4759	2.38178	366	Observatoire Des Saisons - Tela Botanica
betula_pendula_roth.	flowering	61	31/03/2016	91	43.8317	3.17476	641	Observatoire Des Saisons - Tela Botanica
betula_pendula_roth.	flowering	65	03/04/2016	94	43.8317	3.17476	641	Observatoire Des Saisons - Tela Botanica
betula_pendula_roth.	leaf colouring	NA	04/10/2015	277	42.41285	1.985506	1285	Phenoclim - CREA Montblanc
betula_pendula_roth.	leaf colouring	NA	20/10/2015	293	42.41285	1.985506	1285	Phenoclim - CREA Montblanc
betula_pendula_roth.	leaf colouring	NA	27/10/2015	300	42.41285	1.985506	1285	Phenoclim - CREA Montblanc
betula_pendula_roth.	leaf colouring	NA	27/10/2015	300	42.41285	1.985506	1285	Phenoclim - CREA Montblanc
betula_pendula_roth.	leaf colouring	NA	08/11/2015	312	42.41285	1.985506	1285	Phenoclim - CREA Montblanc
betula_pendula_roth.	leaf colouring	NA	22/11/2015	326	42.41285	1.985506	1285	Phenoclim - CREA Montblanc
betula_pendula_roth.	leaf colouring	NA	21/09/2015	264	42.45406	2.28032	1993	Phenoclim - CREA Montblanc
betula_pendula_roth.	leaf colouring	NA	21/09/2015	264	42.45406	2.28032	1993	Phenoclim - CREA Montblanc
betula_pendula_roth.	leaf colouring	NA	25/09/2015	268	42.45406	2.28032	1993	Phenoclim - CREA Montblanc
betula_pendula_roth.	leaf colouring	NA	12/10/2015	285	42.45406	2.28032	1993	Phenoclim - CREA Montblanc
betula_pendula_roth.	leaf colouring	NA	12/10/2015	285	42.45406	2.28032	1993	Phenoclim - CREA Montblanc
betula_pendula_roth.	leaf colouring	NA	16/10/2015	289	42.45406	2.28032	1993	Phenoclim - CREA Montblanc
betula_pendula_roth.	leaf colouring	NA	22/09/2015	265	42.47648	2.305892	1540	Phenoclim - CREA Montblanc
betula_pendula_roth.	leaf colouring	NA	22/09/2015	265	42.47648	2.305892	1540	Phenoclim - CREA Montblanc
betula_pendula_roth.	leaf colouring	NA	29/09/2015	272	42.47648	2.305892	1540	Phenoclim - CREA Montblanc
betula_pendula_roth.	leaf colouring	NA	12/10/2015	285	42.47648	2.305892	1540	Phenoclim - CREA Montblanc
betula_pendula_roth.	leaf colouring	NA	12/10/2015	285	42.47648	2.305892	1540	Phenoclim - CREA Montblanc
betula_pendula_roth.	leaf colouring	NA	16/10/2015	289	42.47648	2.305892	1540	Phenoclim - CREA Montblanc
betula_pendula_roth.	leaf colouring	NA	24/09/2015	267	42.49617	2.0323	1584	Phenoclim - CREA Montblanc
betula_pendula_roth.	leaf colouring	NA	01/10/2015	274	42.49617	2.0323	1584	Phenoclim - CREA Montblanc
betula_pendula_roth.	leaf colouring	NA	06/10/2015	279	42.49617	2.0323	1584	Phenoclim - CREA Montblanc
betula_pendula_roth.	leaf colouring	NA	09/10/2015	282	42.49617	2.0323	1584	Phenoclim - CREA Montblanc
betula_pendula_roth.	leaf colouring	NA	14/10/2015	287	42.49617	2.0323	1584	Phenoclim - CREA Montblanc
betula_pendula_roth.	leaf colouring	NA	01/10/2015	274	42.8730746	0.735402703	540	Phenoclim - CREA Montblanc
betula_pendula_roth.	leaf colouring	NA	01/10/2015	274	42.8730746	0.735402703	540	Phenoclim - CREA Montblanc
betula_pendula_roth.	leaf colouring	NA	12/10/2015	285	42.8730746	0.735402703	540	Phenoclim - CREA Montblanc
betula_pendula_roth.	leaf colouring	NA	02/11/2015	306	42.8730746	0.735402703	540	Phenoclim - CREA Montblanc
betula_pendula_roth.	leaf colouring	NA	07/10/2015	280	43.05302991	0.881714523	408	Phenoclim - CREA Montblanc
betula_pendula_roth.	leaf colouring	NA	04/11/2015	308	43.05302991	0.881714523	408	Phenoclim - CREA Montblanc
betula_pendula_roth.	flowering	61	16/04/2016	107	44.53949	6.049797	760	Phenoclim - CREA Montblanc
betula_pendula_roth.	flowering	61	16/04/2016	107	44.53949	6.049797	760	Phenoclim - CREA Montblanc
betula_pendula_roth.	leaf unfolding	11	18/04/2016	109	44.53949	6.049797	760	Phenoclim - CREA Montblanc
betula_pendula_roth.	leaf unfolding	11	24/04/2016	115	44.53949	6.049797	760	Phenoclim - CREA Montblanc
betula_pendula_roth.	leaf unfolding	11	24/04/2016	115	44.53949	6.049797	760	Phenoclim - CREA Montblanc
betula_pendula_roth.	leaf unfolding	11	03/05/2016	124	44.81209017	5.574681759	NA	Phenoclim - CREA Montblanc
betula_pendula_roth.	flowering	61	28/04/2016	119	44.8392	6.493211	1157	Phenoclim - CREA Montblanc
betula_pendula_roth.	flowering	61	03/05/2016	124	44.8392	6.493211	1157	Phenoclim - CREA Montblanc
betula_pendula_roth.	flowering	61	06/05/2016	127	44.8392	6.493211	1157	Phenoclim - CREA Montblanc
betula_pendula_roth.	leaf colouring	NA	05/09/2015	248	44.8392	6.493211	1157	Phenoclim - CREA Montblanc
betula_pendula_roth.	leaf colouring	NA	14/09/2015	257	44.8392	6.493211	1157	Phenoclim - CREA Montblanc
betula_pendula_roth.	leaf colouring	NA	14/09/2015	257	44.8392	6.493211	1157	Phenoclim - CREA Montblanc
betula_pendula_roth.	leaf colouring	NA	01/10/2015	274	44.8392	6.493211	1157	Phenoclim - CREA Montblanc
betula_pendula_roth.	leaf colouring	NA	03/10/2015	276	44.8392	6.493211	1157	Phenoclim - CREA Montblanc
betula_pendula_roth.	leaf unfolding	11	19/04/2016	110	44.8392	6.493211	1157	Phenoclim - CREA Montblanc
betula_pendula_roth.	leaf unfolding	11	25/04/2016	116	44.8392	6.493211	1157	Phenoclim - CREA Montblanc
betula_pendula_roth.	leaf unfolding	11	28/04/2016	119	44.8392	6.493211	1157	Phenoclim - CREA Montblanc
betula_pendula_roth.	leaf unfolding	11	03/05/2016	124	44.8392	6.493211	1157	Phenoclim - CREA Montblanc
betula_pendula_roth.	leaf unfolding	11	16/04/2016	107	44.86202	6.605293	1220	Phenoclim - CREA Montblanc
betula_pendula_roth.	leaf colouring	NA	23/09/2015	266	44.98013	5.47924	1365	Phenoclim - CREA Montblanc
betula_pendula_roth.	leaf colouring	NA	23/09/2015	266	44.98013	5.47924	1365	Phenoclim - CREA Montblanc
betula_pendula_roth.	leaf colouring	NA	23/09/2015	266	44.98013	5.47924	1365	Phenoclim - CREA Montblanc
betula_pendula_roth.	leaf colouring	NA	15/09/2015	258	45.12969	5.587137	1010	Phenoclim - CREA Montblanc
betula_pendula_roth.	leaf colouring	NA	21/09/2015	264	45.12969	5.587137	1010	Phenoclim - CREA Montblanc
betula_pendula_roth.	leaf colouring	NA	23/10/2015	296	45.12969	5.587137	1010	Phenoclim - CREA Montblanc
betula_pendula_roth.	leaf colouring	NA	23/10/2015	296	45.12969	5.587137	1010	Phenoclim - CREA Montblanc
betula_pendula_roth.	flowering	61	19/04/2016	110	45.20611	6.66465	1100	Phenoclim - CREA Montblanc
betula_pendula_roth.	leaf colouring	NA	13/10/2015	286	45.20611	6.66465	1100	Phenoclim - CREA Montblanc
betula_pendula_roth.	leaf colouring	NA	13/10/2015	286	45.20611	6.66465	1100	Phenoclim - CREA Montblanc
betula_pendula_roth.	leaf colouring	NA	13/10/2015	286	45.20611	6.66465	1100	Phenoclim - CREA Montblanc
betula_pendula_roth.	leaf colouring	NA	30/09/2015	273	45.22449	6.674495	1890	Phenoclim - CREA Montblanc
betula_pendula_roth.	leaf colouring	NA	30/09/2015	273	45.22449	6.674495	1890	Phenoclim - CREA Montblanc
betula_pendula_roth.	leaf colouring	NA	30/09/2015	273	45.22449	6.674495	1890	Phenoclim - CREA Montblanc
betula_pendula_roth.	leaf unfolding	11	01/04/2016	92	45.3085	5.8854	967	Phenoclim - CREA Montblanc
betula_pendula_roth.	leaf unfolding	11	01/04/2016	92	45.3085	5.8854	967	Phenoclim - CREA Montblanc
betula_pendula_roth.	leaf colouring	NA	27/09/2015	270	45.40415	6.4546	1488	Phenoclim - CREA Montblanc
betula_pendula_roth.	leaf colouring	NA	08/10/2015	281	45.40415	6.4546	1488	Phenoclim - CREA Montblanc
betula_pendula_roth.	leaf colouring	NA	08/10/2015	281	45.40415	6.4546	1488	Phenoclim - CREA Montblanc
betula_pendula_roth.	leaf unfolding	11	05/05/2016	126	45.40415	6.4546	1488	Phenoclim - CREA Montblanc
betula_pendula_roth.	leaf unfolding	11	05/05/2016	126	45.40415	6.4546	1488	Phenoclim - CREA Montblanc
betula_pendula_roth.	leaf colouring	NA	07/10/2015	280	45.418836	4.669096	511	Phenoclim - CREA Montblanc
betula_pendula_roth.	leaf colouring	NA	07/10/2015	280	45.418836	4.669096	511	Phenoclim - CREA Montblanc
betula_pendula_roth.	leaf colouring	NA	07/10/2015	280	45.418836	4.669096	511	Phenoclim - CREA Montblanc
betula_pendula_roth.	leaf colouring	NA	21/10/2015	294	45.418836	4.669096	511	Phenoclim - CREA Montblanc
betula_pendula_roth.	leaf colouring	NA	27/10/2015	300	45.418836	4.669096	511	Phenoclim - CREA Montblanc
betula_pendula_roth.	leaf colouring	NA	30/10/2015	303	45.418836	4.669096	511	Phenoclim - CREA Montblanc
betula_pendula_roth.	leaf colouring	NA	08/09/2015	251	45.43704	5.91721	1551	Phenoclim - CREA Montblanc
betula_pendula_roth.	leaf colouring	NA	08/09/2015	251	45.43704	5.91721	1551	Phenoclim - CREA Montblanc
betula_pendula_roth.	leaf colouring	NA	08/09/2015	251	45.43704	5.91721	1551	Phenoclim - CREA Montblanc
betula_pendula_roth.	leaf colouring	NA	15/09/2015	258	45.43704	5.91721	1551	Phenoclim - CREA Montblanc
betula_pendula_roth.	leaf colouring	NA	29/09/2015	272	45.43704	5.91721	1551	Phenoclim - CREA Montblanc
betula_pendula_roth.	leaf colouring	NA	29/09/2015	272	45.43704	5.91721	1551	Phenoclim - CREA Montblanc
betula_pendula_roth.	leaf colouring	NA	21/09/2015	264	45.46139	6.43796	1400	Phenoclim - CREA Montblanc
betula_pendula_roth.	leaf colouring	NA	21/09/2015	264	45.46139	6.43796	1400	Phenoclim - CREA Montblanc
betula_pendula_roth.	leaf colouring	NA	21/09/2015	264	45.46139	6.43796	1400	Phenoclim - CREA Montblanc
betula_pendula_roth.	leaf colouring	NA	11/10/2015	284	45.46139	6.43796	1400	Phenoclim - CREA Montblanc
betula_pendula_roth.	leaf colouring	NA	21/09/2015	264	45.63258	7.198299	1310	Phenoclim - CREA Montblanc
betula_pendula_roth.	leaf colouring	NA	21/09/2015	264	45.63258	7.198299	1310	Phenoclim - CREA Montblanc
betula_pendula_roth.	leaf colouring	NA	01/10/2015	274	45.63258	7.198299	1310	Phenoclim - CREA Montblanc
betula_pendula_roth.	leaf colouring	NA	08/10/2015	281	45.63258	7.198299	1310	Phenoclim - CREA Montblanc
betula_pendula_roth.	leaf colouring	NA	15/09/2015	258	45.64933	7.202265	1155	Phenoclim - CREA Montblanc
betula_pendula_roth.	leaf colouring	NA	15/09/2015	258	45.64933	7.202265	1155	Phenoclim - CREA Montblanc
betula_pendula_roth.	leaf colouring	NA	21/09/2015	264	45.64933	7.202265	1155	Phenoclim - CREA Montblanc
betula_pendula_roth.	leaf colouring	NA	21/09/2015	264	45.64933	7.202265	1155	Phenoclim - CREA Montblanc
betula_pendula_roth.	leaf colouring	NA	21/09/2015	264	45.64933	7.202265	1155	Phenoclim - CREA Montblanc
betula_pendula_roth.	leaf colouring	NA	01/10/2015	274	45.64933	7.202265	1155	Phenoclim - CREA Montblanc
betula_pendula_roth.	leaf colouring	NA	21/09/2015	264	45.67115	7.199823	1080	Phenoclim - CREA Montblanc
betula_pendula_roth.	leaf colouring	NA	21/09/2015	264	45.67115	7.199823	1080	Phenoclim - CREA Montblanc
betula_pendula_roth.	leaf colouring	NA	21/09/2015	264	45.67115	7.199823	1080	Phenoclim - CREA Montblanc
betula_pendula_roth.	leaf colouring	NA	14/10/2015	287	45.67115	7.199823	1080	Phenoclim - CREA Montblanc
betula_pendula_roth.	leaf colouring	NA	21/10/2015	294	45.67115	7.199823	1080	Phenoclim - CREA Montblanc
betula_pendula_roth.	leaf colouring	NA	26/10/2015	299	45.67115	7.199823	1080	Phenoclim - CREA Montblanc
betula_pendula_roth.	leaf colouring	NA	03/09/2015	246	45.6798	7.589439	1516	Phenoclim - CREA Montblanc
betula_pendula_roth.	leaf colouring	NA	12/09/2015	255	45.6798	7.589439	1516	Phenoclim - CREA Montblanc
betula_pendula_roth.	leaf colouring	NA	18/09/2015	261	45.6798	7.589439	1516	Phenoclim - CREA Montblanc
betula_pendula_roth.	leaf colouring	NA	29/09/2015	272	45.6798	7.589439	1516	Phenoclim - CREA Montblanc
betula_pendula_roth.	leaf colouring	NA	03/09/2015	246	45.68223	7.619328	1150	Phenoclim - CREA Montblanc
betula_pendula_roth.	leaf colouring	NA	03/09/2015	246	45.68223	7.619328	1150	Phenoclim - CREA Montblanc
betula_pendula_roth.	leaf colouring	NA	12/09/2015	255	45.68223	7.619328	1150	Phenoclim - CREA Montblanc
betula_pendula_roth.	leaf colouring	NA	18/09/2015	261	45.68223	7.619328	1150	Phenoclim - CREA Montblanc
betula_pendula_roth.	leaf colouring	NA	18/09/2015	261	45.68223	7.619328	1150	Phenoclim - CREA Montblanc
betula_pendula_roth.	leaf colouring	NA	23/09/2015	266	45.68223	7.619328	1150	Phenoclim - CREA Montblanc
betula_pendula_roth.	leaf colouring	NA	03/09/2015	246	45.68342	7.609877	1340	Phenoclim - CREA Montblanc
betula_pendula_roth.	leaf colouring	NA	03/09/2015	246	45.68342	7.609877	1340	Phenoclim - CREA Montblanc
betula_pendula_roth.	leaf colouring	NA	03/09/2015	246	45.68342	7.609877	1340	Phenoclim - CREA Montblanc
betula_pendula_roth.	leaf colouring	NA	18/09/2015	261	45.68342	7.609877	1340	Phenoclim - CREA Montblanc
betula_pendula_roth.	leaf colouring	95	02/10/2015	275	43.8317	3.17476	641	Observatoire Des Saisons - Tela Botanica
betula_pendula_roth.	leaf colouring	NA	18/09/2015	261	45.68342	7.609877	1340	Phenoclim - CREA Montblanc
betula_pendula_roth.	leaf colouring	95	03/10/2015	276	43.0769	0.0720964	696	Observatoire Des Saisons - Tela Botanica
betula_pendula_roth.	leaf colouring	92	03/10/2015	276	43.4759	2.38178	366	Observatoire Des Saisons - Tela Botanica
betula_pendula_roth.	leaf colouring	NA	18/09/2015	261	45.68342	7.609877	1340	Phenoclim - CREA Montblanc
betula_pendula_roth.	leaf colouring	92	05/10/2015	278	43.081	0.158963	571	Observatoire Des Saisons - Tela Botanica
betula_pendula_roth.	flowering	61	22/04/2016	113	45.83503	7.31919	1162	Phenoclim - CREA Montblanc
betula_pendula_roth.	leaf colouring	92	06/10/2015	279	50.2811	3.9784	137	Observatoire Des Saisons - Tela Botanica
betula_pendula_roth.	flowering	61	22/04/2016	113	45.83503	7.31919	1162	Phenoclim - CREA Montblanc
betula_pendula_roth.	flowering	61	22/04/2016	113	45.83503	7.31919	1162	Phenoclim - CREA Montblanc
betula_pendula_roth.	leaf colouring	NA	10/09/2015	253	45.83503	7.31919	1162	Phenoclim - CREA Montblanc
betula_pendula_roth.	leaf colouring	NA	10/09/2015	253	45.83503	7.31919	1162	Phenoclim - CREA Montblanc
betula_pendula_roth.	leaf colouring	NA	13/09/2015	256	45.83503	7.31919	1162	Phenoclim - CREA Montblanc
betula_pendula_roth.	leaf colouring	NA	29/09/2015	272	45.83503	7.31919	1162	Phenoclim - CREA Montblanc
betula_pendula_roth.	leaf colouring	92	07/10/2015	280	50.2811	3.9784	137	Observatoire Des Saisons - Tela Botanica
betula_pendula_roth.	leaf colouring	NA	29/09/2015	272	45.83503	7.31919	1162	Phenoclim - CREA Montblanc
betula_pendula_roth.	leaf colouring	NA	02/10/2015	275	45.83503	7.31919	1162	Phenoclim - CREA Montblanc
betula_pendula_roth.	leaf unfolding	11	19/04/2016	110	45.83503	7.31919	1162	Phenoclim - CREA Montblanc
betula_pendula_roth.	leaf unfolding	11	19/04/2016	110	45.83503	7.31919	1162	Phenoclim - CREA Montblanc
betula_pendula_roth.	leaf unfolding	11	22/04/2016	113	45.83503	7.31919	1162	Phenoclim - CREA Montblanc
betula_pendula_roth.	leaf colouring	95	09/10/2015	282	43.4759	2.38178	366	Observatoire Des Saisons - Tela Botanica
betula_pendula_roth.	leaf colouring	92	10/10/2015	283	44.3219	3.05889	681	Observatoire Des Saisons - Tela Botanica
betula_pendula_roth.	leaf colouring	95	10/10/2015	283	50.2811	3.9784	137	Observatoire Des Saisons - Tela Botanica
betula_pendula_roth.	leaf colouring	NA	13/09/2015	256	45.9231	6.87462	1040	Phenoclim - CREA Montblanc
betula_pendula_roth.	leaf colouring	NA	25/09/2015	268	45.9231	6.87462	1040	Phenoclim - CREA Montblanc
betula_pendula_roth.	leaf colouring	NA	29/09/2015	272	45.9231	6.87462	1040	Phenoclim - CREA Montblanc
betula_pendula_roth.	leaf colouring	92	12/10/2015	285	49.1729	0.787486	137	Observatoire Des Saisons - Tela Botanica
betula_pendula_roth.	leaf colouring	NA	10/10/2015	283	45.9231	6.87462	1040	Phenoclim - CREA Montblanc
betula_pendula_roth.	leaf colouring	NA	10/10/2015	283	45.9231	6.87462	1040	Phenoclim - CREA Montblanc
betula_pendula_roth.	leaf colouring	NA	15/10/2015	288	45.9231	6.87462	1040	Phenoclim - CREA Montblanc
betula_pendula_roth.	flowering	61	20/04/2016	111	45.9304	6.87189	1050	Phenoclim - CREA Montblanc
betula_pendula_roth.	flowering	61	20/04/2016	111	45.9304	6.87189	1050	Phenoclim - CREA Montblanc
betula_pendula_roth.	leaf colouring	NA	10/09/2015	253	45.9304	6.87189	1050	Phenoclim - CREA Montblanc
betula_pendula_roth.	leaf colouring	92	13/10/2015	286	48.6167	7.75	144	Observatoire Des Saisons - Tela Botanica
betula_pendula_roth.	leaf colouring	NA	10/09/2015	253	45.9304	6.87189	1050	Phenoclim - CREA Montblanc
betula_pendula_roth.	leaf unfolding	11	13/04/2016	104	45.9304	6.87189	1050	Phenoclim - CREA Montblanc
betula_pendula_roth.	leaf unfolding	11	13/04/2016	104	45.9304	6.87189	1050	Phenoclim - CREA Montblanc
betula_pendula_roth.	leaf unfolding	11	03/05/2016	124	45.9304	6.87189	1050	Phenoclim - CREA Montblanc
betula_pendula_roth.	leaf unfolding	11	03/05/2016	124	45.9304	6.87189	1050	Phenoclim - CREA Montblanc
betula_pendula_roth.	leaf colouring	95	14/10/2015	287	47.2142	4.75302	568	Observatoire Des Saisons - Tela Botanica
betula_pendula_roth.	leaf unfolding	11	03/05/2016	124	45.9304	6.87189	1050	Phenoclim - CREA Montblanc
betula_pendula_roth.	leaf colouring	95	16/10/2015	289	50.2811	3.9784	137	Observatoire Des Saisons - Tela Botanica
betula_pendula_roth.	leaf colouring	NA	24/09/2015	267	45.95137	6.899189	1060	Phenoclim - CREA Montblanc
betula_pendula_roth.	leaf colouring	NA	24/09/2015	267	45.95137	6.899189	1060	Phenoclim - CREA Montblanc
betula_pendula_roth.	leaf colouring	95	17/10/2015	290	44.3219	3.05889	681	Observatoire Des Saisons - Tela Botanica
betula_pendula_roth.	leaf colouring	92	17/10/2015	290	50.2811	3.9784	137	Observatoire Des Saisons - Tela Botanica
betula_pendula_roth.	leaf colouring	NA	24/09/2015	267	45.95137	6.899189	1060	Phenoclim - CREA Montblanc
betula_pendula_roth.	leaf colouring	NA	30/09/2015	273	45.95137	6.899189	1060	Phenoclim - CREA Montblanc
betula_pendula_roth.	leaf colouring	NA	30/09/2015	273	45.95137	6.899189	1060	Phenoclim - CREA Montblanc
betula_pendula_roth.	leaf colouring	NA	01/10/2015	274	45.95137	6.899189	1060	Phenoclim - CREA Montblanc
betula_pendula_roth.	leaf colouring	NA	17/09/2015	260	45.95713	6.766119	1590	Phenoclim - CREA Montblanc
betula_pendula_roth.	leaf colouring	NA	17/09/2015	260	45.95713	6.766119	1590	Phenoclim - CREA Montblanc
betula_pendula_roth.	leaf colouring	NA	17/09/2015	260	45.95713	6.766119	1590	Phenoclim - CREA Montblanc
betula_pendula_roth.	leaf colouring	NA	19/10/2015	292	45.95713	6.766119	1590	Phenoclim - CREA Montblanc
betula_pendula_roth.	leaf colouring	92	23/10/2015	296	50.2811	3.9784	137	Observatoire Des Saisons - Tela Botanica
betula_pendula_roth.	leaf colouring	95	25/10/2015	298	43.081	0.158963	571	Observatoire Des Saisons - Tela Botanica
betula_pendula_roth.	leaf colouring	NA	19/10/2015	292	45.95713	6.766119	1590	Phenoclim - CREA Montblanc
betula_pendula_roth.	leaf colouring	NA	19/10/2015	292	45.95713	6.766119	1590	Phenoclim - CREA Montblanc
betula_pendula_roth.	leaf colouring	NA	09/09/2015	252	46.00034	6.94096	1410	Phenoclim - CREA Montblanc
betula_pendula_roth.	leaf colouring	NA	09/09/2015	252	46.00034	6.94096	1410	Phenoclim - CREA Montblanc
betula_pendula_roth.	leaf colouring	NA	20/09/2015	263	46.00034	6.94096	1410	Phenoclim - CREA Montblanc
betula_pendula_roth.	leaf colouring	95	30/10/2015	303	46.1189	1.62508	478	Observatoire Des Saisons - Tela Botanica
betula_pendula_roth.	leaf colouring	NA	20/09/2015	263	46.00034	6.94096	1410	Phenoclim - CREA Montblanc
betula_pendula_roth.	leaf colouring	92	30/10/2015	303	49.4378	1.08917	2	Observatoire Des Saisons - Tela Botanica
betula_pendula_roth.	leaf colouring	NA	23/09/2015	266	46.00034	6.94096	1410	Phenoclim - CREA Montblanc
betula_pendula_roth.	leaf colouring	95	02/11/2015	306	48.6167	7.75	144	Observatoire Des Saisons - Tela Botanica
betula_pendula_roth.	leaf colouring	95	03/11/2015	307	50.2811	3.9784	137	Observatoire Des Saisons - Tela Botanica
betula_pendula_roth.	leaf colouring	NA	09/10/2015	282	46.00034	6.94096	1410	Phenoclim - CREA Montblanc
betula_pendula_roth.	leaf colouring	95	04/11/2015	308	50.2811	3.9784	137	Observatoire Des Saisons - Tela Botanica
betula_pendula_roth.	leaf unfolding	11	16/04/2016	107	46.00034	6.94096	1410	Phenoclim - CREA Montblanc
betula_pendula_roth.	leaf colouring	95	10/11/2015	314	49.4378	1.08917	2	Observatoire Des Saisons - Tela Botanica
betula_pendula_roth.	leaf unfolding	11	16/04/2016	107	46.00034	6.94096	1410	Phenoclim - CREA Montblanc
betula_pendula_roth.	leaf unfolding	11	31/03/2016	91	43.8317	3.17476	641	Observatoire Des Saisons - Tela Botanica
betula_pendula_roth.	leaf unfolding	11	21/04/2016	112	46.00034	6.94096	1410	Phenoclim - CREA Montblanc
betula_pendula_roth.	leaf unfolding	11	05/05/2016	126	46.00034	6.94096	1410	Phenoclim - CREA Montblanc
betula_pendula_roth.	leaf unfolding	11	02/04/2016	93	43.4759	2.38178	366	Observatoire Des Saisons - Tela Botanica
betula_pendula_roth.	leaf unfolding	11	03/04/2016	94	48.207	2.70331	117	Observatoire Des Saisons - Tela Botanica
betula_pendula_roth.	leaf unfolding	15	04/04/2016	95	43.8317	3.17476	641	Observatoire Des Saisons - Tela Botanica
betula_pendula_roth.	leaf unfolding	15	04/04/2016	95	48.207	2.70331	117	Observatoire Des Saisons - Tela Botanica
betula_pendula_roth.	leaf unfolding	15	07/04/2016	98	43.4759	2.38178	366	Observatoire Des Saisons - Tela Botanica
betula_pendula_roth.	leaf colouring	NA	21/09/2015	264	46.01521	6.761623	1323	Phenoclim - CREA Montblanc
betula_pendula_roth.	leaf colouring	NA	21/09/2015	264	46.01521	6.761623	1323	Phenoclim - CREA Montblanc
betula_pendula_roth.	leaf colouring	NA	21/09/2015	264	46.01521	6.761623	1323	Phenoclim - CREA Montblanc
betula_pendula_roth.	leaf colouring	NA	28/09/2015	271	46.01521	6.761623	1323	Phenoclim - CREA Montblanc
betula_pendula_roth.	leaf colouring	NA	05/10/2015	278	46.01521	6.761623	1323	Phenoclim - CREA Montblanc
betula_pendula_roth.	flowering	61	12/04/2016	103	46.02301	7.144412	920	Phenoclim - CREA Montblanc
betula_pendula_roth.	leaf unfolding	15	16/04/2016	107	44.3219	3.05889	681	Observatoire Des Saisons - Tela Botanica
betula_pendula_roth.	flowering	61	13/04/2016	104	46.02301	7.144412	920	Phenoclim - CREA Montblanc
betula_pendula_roth.	flowering	61	13/04/2016	104	46.02301	7.144412	920	Phenoclim - CREA Montblanc
betula_pendula_roth.	leaf unfolding	11	17/04/2016	108	47.2142	4.75302	568	Observatoire Des Saisons - Tela Botanica
betula_pendula_roth.	leaf unfolding	11	17/04/2016	108	44.342	2.55746	606	Observatoire Des Saisons - Tela Botanica
betula_pendula_roth.	leaf colouring	NA	03/09/2015	246	46.02301	7.144412	920	Phenoclim - CREA Montblanc
betula_pendula_roth.	leaf colouring	NA	10/09/2015	253	46.02301	7.144412	920	Phenoclim - CREA Montblanc
betula_pendula_roth.	leaf colouring	NA	10/09/2015	253	46.02301	7.144412	920	Phenoclim - CREA Montblanc
betula_pendula_roth.	leaf colouring	NA	01/10/2015	274	46.02301	7.144412	920	Phenoclim - CREA Montblanc
betula_pendula_roth.	leaf colouring	NA	07/10/2015	280	46.02301	7.144412	920	Phenoclim - CREA Montblanc
betula_pendula_roth.	leaf colouring	NA	13/10/2015	286	46.02301	7.144412	920	Phenoclim - CREA Montblanc
betula_pendula_roth.	leaf unfolding	11	11/04/2016	102	46.02301	7.144412	920	Phenoclim - CREA Montblanc
betula_pendula_roth.	leaf unfolding	15	22/04/2016	113	44.342	2.55746	606	Observatoire Des Saisons - Tela Botanica
betula_pendula_roth.	leaf unfolding	11	11/04/2016	102	46.02301	7.144412	920	Phenoclim - CREA Montblanc
betula_pendula_roth.	leaf unfolding	11	12/04/2016	103	46.02301	7.144412	920	Phenoclim - CREA Montblanc
betula_pendula_roth.	leaf unfolding	11	19/04/2016	110	46.02301	7.144412	920	Phenoclim - CREA Montblanc
betula_pendula_roth.	leaf unfolding	11	19/04/2016	110	46.02301	7.144412	920	Phenoclim - CREA Montblanc
betula_pendula_roth.	leaf colouring	NA	23/09/2015	266	46.04818	6.358649	650	Phenoclim - CREA Montblanc
betula_pendula_roth.	leaf colouring	NA	28/09/2015	271	46.09683	6.848173	1030	Phenoclim - CREA Montblanc
betula_pendula_roth.	leaf colouring	NA	28/09/2015	271	46.09683	6.848173	1030	Phenoclim - CREA Montblanc
betula_pendula_roth.	leaf colouring	NA	28/09/2015	271	46.09683	6.848173	1030	Phenoclim - CREA Montblanc
betula_pendula_roth.	leaf colouring	NA	18/09/2015	261	46.1337537	6.591968536	1450	Phenoclim - CREA Montblanc
betula_pendula_roth.	leaf colouring	NA	30/09/2015	273	46.1337537	6.591968536	1450	Phenoclim - CREA Montblanc
betula_pendula_roth.	leaf unfolding	15	04/05/2016	125	47.2142	4.75302	568	Observatoire Des Saisons - Tela Botanica
betula_pendula_roth.	leaf colouring	NA	16/09/2015	259	46.40314	6.517263	381	Phenoclim - CREA Montblanc
betula_pendula_roth.	leaf colouring	NA	16/09/2015	259	46.40314	6.517263	381	Phenoclim - CREA Montblanc
betula_pendula_roth.	leaf colouring	NA	29/10/2015	302	46.40314	6.517263	381	Phenoclim - CREA Montblanc
corylus_avellana	leaf unfolding	15	10/03/1901	69	44.05	2.15	241	TEMPO - ODS Recheche
corylus_avellana	leaf unfolding	15	25/03/1901	84	49.43	2.08	71	TEMPO - ODS Recheche
corylus_avellana	leaf unfolding	15	01/04/1901	91	43.55	2.28	230	TEMPO - ODS Recheche
corylus_avellana	leaf unfolding	15	04/04/1901	94	45.98	3.63	215	TEMPO - ODS Recheche
corylus_avellana	leaf unfolding	15	05/04/1901	95	43.97	1.82	305	TEMPO - ODS Recheche
corylus_avellana	leaf unfolding	15	05/04/1901	95	49.41	2.82	80	TEMPO - ODS Recheche
corylus_avellana	leaf unfolding	15	07/04/1901	97	47.82	3.8	160	TEMPO - ODS Recheche
corylus_avellana	leaf unfolding	15	10/04/1901	100	43.2	0.22	275	TEMPO - ODS Recheche
corylus_avellana	leaf unfolding	15	10/04/1901	100	48.05	5.05	310	TEMPO - ODS Recheche
corylus_avellana	leaf unfolding	15	11/04/1901	101	46.62	2.83	294	TEMPO - ODS Recheche
corylus_avellana	leaf unfolding	15	12/04/1901	102	43.3	0.5	367	TEMPO - ODS Recheche
corylus_avellana	leaf unfolding	15	12/04/1901	102	49.43	4.28	105	TEMPO - ODS Recheche
corylus_avellana	leaf unfolding	15	13/04/1901	103	47.88	-0.52	87	TEMPO - ODS Recheche
corylus_avellana	leaf unfolding	15	15/04/1901	105	49.16	2.96	95	TEMPO - ODS Recheche
corylus_avellana	leaf unfolding	11	20/04/1901	110	44.93	3.98	950	TEMPO - ODS Recheche
corylus_avellana	leaf unfolding	15	20/04/1901	110	43.13	0.38	610	TEMPO - ODS Recheche
corylus_avellana	leaf unfolding	15	20/04/1901	110	44.05	1.95	180	TEMPO - ODS Recheche
corylus_avellana	leaf unfolding	15	20/04/1901	110	44.93	3.98	950	TEMPO - ODS Recheche
corylus_avellana	leaf unfolding	15	20/04/1901	110	48.02	3.52	150	TEMPO - ODS Recheche
corylus_avellana	leaf unfolding	15	20/04/1901	110	48.08	3.58	250	TEMPO - ODS Recheche
corylus_avellana	leaf unfolding	15	20/04/1901	110	48.1	-0.35	146	TEMPO - ODS Recheche
corylus_avellana	leaf unfolding	15	20/04/1901	110	49.46	2.05	100	TEMPO - ODS Recheche
corylus_avellana	leaf unfolding	15	20/04/1901	110	49.56	3	70	TEMPO - ODS Recheche
corylus_avellana	leaf unfolding	15	22/04/1901	112	49.53	4.85	170	TEMPO - ODS Recheche
corylus_avellana	leaf unfolding	15	25/04/1901	115	46.98	-1.32	52	TEMPO - ODS Recheche
corylus_avellana	leaf unfolding	15	25/04/1901	115	47.93	3.82	155	TEMPO - ODS Recheche
corylus_avellana	leaf unfolding	15	25/04/1901	115	48.3	-0.93	130	TEMPO - ODS Recheche
corylus_avellana	leaf unfolding	15	25/04/1901	115	48.35	-0.28	200	TEMPO - ODS Recheche
corylus_avellana	leaf unfolding	15	25/04/1901	115	49.93	4.63	140	TEMPO - ODS Recheche
corylus_avellana	leaf unfolding	15	25/04/1901	115	49.93	4.63	140	TEMPO - ODS Recheche
corylus_avellana	leaf unfolding	11	26/04/1901	116	44.97	3.55	1484	TEMPO - ODS Recheche
corylus_avellana	leaf unfolding	15	26/04/1901	116	44.97	3.55	1484	TEMPO - ODS Recheche
corylus_avellana	leaf unfolding	15	26/04/1901	116	48.25	3.53	105	TEMPO - ODS Recheche
corylus_avellana	leaf unfolding	15	01/05/1901	121	42.9	0.37	730	TEMPO - ODS Recheche
corylus_avellana	leaf unfolding	15	01/05/1901	121	46.68	-1.05	66	TEMPO - ODS Recheche
corylus_avellana	leaf unfolding	15	01/05/1901	121	48.03	5.45	401	TEMPO - ODS Recheche
corylus_avellana	leaf unfolding	15	02/05/1901	122	48.08	5.3	388	TEMPO - ODS Recheche
corylus_avellana	leaf unfolding	15	05/05/1901	125	46.22	3.33	293	TEMPO - ODS Recheche
corylus_avellana	leaf unfolding	15	12/05/1901	132	42.88	0.33	734	TEMPO - ODS Recheche
corylus_avellana	leaf unfolding	15	12/05/1901	132	49.4	2.33	105	TEMPO - ODS Recheche
corylus_avellana	leaf unfolding	15	18/05/1901	138	42.9	0.37	730	TEMPO - ODS Recheche
corylus_avellana	leaf unfolding	15	20/05/1901	140	43.6	2.25	180	TEMPO - ODS Recheche
corylus_avellana	leaf unfolding	15	15/03/1902	74	44.05	2.15	241	TEMPO - ODS Recheche
corylus_avellana	leaf unfolding	15	28/03/1902	87	49.43	2.08	71	TEMPO - ODS Recheche
corylus_avellana	leaf unfolding	15	01/04/1902	91	46.68	-1.05	66	TEMPO - ODS Recheche
corylus_avellana	leaf unfolding	15	03/04/1902	93	44.05	1.95	180	TEMPO - ODS Recheche
corylus_avellana	leaf unfolding	15	03/04/1902	93	47.82	3.8	160	TEMPO - ODS Recheche
corylus_avellana	leaf unfolding	15	10/04/1902	100	43.2	0.22	275	TEMPO - ODS Recheche
corylus_avellana	leaf unfolding	15	10/04/1902	100	48.08	3.58	250	TEMPO - ODS Recheche
corylus_avellana	leaf unfolding	15	10/04/1902	100	49.16	2.96	95	TEMPO - ODS Recheche
corylus_avellana	leaf unfolding	15	10/04/1902	100	49.41	2.82	80	TEMPO - ODS Recheche
corylus_avellana	leaf unfolding	15	12/04/1902	102	43.3	0.5	367	TEMPO - ODS Recheche
corylus_avellana	leaf unfolding	15	12/04/1902	102	49.43	4.28	105	TEMPO - ODS Recheche
corylus_avellana	leaf unfolding	15	13/04/1902	103	43.97	1.82	305	TEMPO - ODS Recheche
corylus_avellana	leaf unfolding	15	15/04/1902	105	43.55	2.28	230	TEMPO - ODS Recheche
corylus_avellana	leaf unfolding	15	15/04/1902	105	46.73	2.93	231	TEMPO - ODS Recheche
corylus_avellana	leaf unfolding	15	15/04/1902	105	47.88	-0.52	87	TEMPO - ODS Recheche
corylus_avellana	leaf unfolding	15	15/04/1902	105	48.05	5.05	310	TEMPO - ODS Recheche
corylus_avellana	leaf unfolding	15	15/04/1902	105	48.1	-0.35	146	TEMPO - ODS Recheche
corylus_avellana	leaf unfolding	15	15/04/1902	105	48.25	3.53	105	TEMPO - ODS Recheche
corylus_avellana	leaf unfolding	15	15/04/1902	105	48.35	-0.28	200	TEMPO - ODS Recheche
corylus_avellana	leaf unfolding	15	16/04/1902	106	46.98	-1.32	52	TEMPO - ODS Recheche
corylus_avellana	leaf unfolding	15	17/04/1902	107	48.48	5.12	225	TEMPO - ODS Recheche
corylus_avellana	leaf unfolding	15	18/04/1902	108	49.93	4.63	140	TEMPO - ODS Recheche
corylus_avellana	leaf unfolding	15	18/04/1902	108	49.93	4.63	140	TEMPO - ODS Recheche
corylus_avellana	leaf unfolding	15	20/04/1902	110	43.13	0.38	610	TEMPO - ODS Recheche
corylus_avellana	leaf unfolding	15	20/04/1902	110	46.22	3.33	293	TEMPO - ODS Recheche
corylus_avellana	leaf unfolding	15	20/04/1902	110	47.93	3.82	155	TEMPO - ODS Recheche
corylus_avellana	leaf unfolding	15	20/04/1902	110	49.56	3	70	TEMPO - ODS Recheche
corylus_avellana	leaf unfolding	15	22/04/1902	112	49.53	4.85	170	TEMPO - ODS Recheche
corylus_avellana	leaf unfolding	11	25/04/1902	115	44.93	3.98	950	TEMPO - ODS Recheche
corylus_avellana	leaf unfolding	15	25/04/1902	115	44.93	3.98	950	TEMPO - ODS Recheche
corylus_avellana	leaf unfolding	15	25/04/1902	115	48.08	5.3	388	TEMPO - ODS Recheche
corylus_avellana	leaf unfolding	15	25/04/1902	115	49.46	2.05	100	TEMPO - ODS Recheche
corylus_avellana	leaf unfolding	11	30/04/1902	120	44.97	3.55	1484	TEMPO - ODS Recheche
corylus_avellana	leaf unfolding	15	30/04/1902	120	44.97	3.55	1484	TEMPO - ODS Recheche
corylus_avellana	leaf unfolding	15	30/04/1902	120	48.3	-0.93	130	TEMPO - ODS Recheche
corylus_avellana	leaf unfolding	15	01/05/1902	121	42.9	0.37	730	TEMPO - ODS Recheche
corylus_avellana	leaf unfolding	15	05/05/1902	125	45.98	3.63	215	TEMPO - ODS Recheche
corylus_avellana	leaf unfolding	15	20/05/1902	140	43.6	2.25	180	TEMPO - ODS Recheche
corylus_avellana	leaf unfolding	15	25/05/1902	145	42.88	0.33	734	TEMPO - ODS Recheche
corylus_avellana	leaf unfolding	11	30/05/1902	150	44.92	4.18	1535	TEMPO - ODS Recheche
corylus_avellana	leaf unfolding	15	30/05/1902	150	44.92	4.18	1535	TEMPO - ODS Recheche
corylus_avellana	leaf unfolding	15	15/02/1903	46	43.97	1.82	305	TEMPO - ODS Recheche
corylus_avellana	leaf unfolding	15	25/03/1903	84	44.05	2.15	241	TEMPO - ODS Recheche
corylus_avellana	leaf unfolding	15	28/03/1903	87	43.3	0.5	367	TEMPO - ODS Recheche
corylus_avellana	leaf unfolding	15	01/04/1903	91	49.16	2.96	95	TEMPO - ODS Recheche
corylus_avellana	leaf unfolding	15	01/04/1903	91	49.43	2.08	71	TEMPO - ODS Recheche
corylus_avellana	leaf unfolding	15	02/04/1903	92	44.05	1.95	180	TEMPO - ODS Recheche
corylus_avellana	leaf unfolding	15	03/04/1903	93	45.98	3.63	215	TEMPO - ODS Recheche
corylus_avellana	leaf unfolding	15	04/04/1903	94	46.73	2.93	231	TEMPO - ODS Recheche
corylus_avellana	leaf unfolding	15	05/04/1903	95	43.55	2.28	230	TEMPO - ODS Recheche
corylus_avellana	leaf unfolding	15	05/04/1903	95	46.68	-1.05	66	TEMPO - ODS Recheche
corylus_avellana	leaf unfolding	15	05/04/1903	95	49.41	2.82	80	TEMPO - ODS Recheche
corylus_avellana	leaf unfolding	15	06/04/1903	96	49.46	2.05	100	TEMPO - ODS Recheche
corylus_avellana	leaf unfolding	15	08/04/1903	98	48.25	3.53	105	TEMPO - ODS Recheche
corylus_avellana	leaf unfolding	15	15/04/1903	105	46.22	3.33	293	TEMPO - ODS Recheche
corylus_avellana	leaf unfolding	15	15/04/1903	105	46.52	3.68	234	TEMPO - ODS Recheche
corylus_avellana	leaf unfolding	15	15/04/1903	105	48.05	5.05	310	TEMPO - ODS Recheche
corylus_avellana	leaf unfolding	15	15/04/1903	105	48.1	-0.35	146	TEMPO - ODS Recheche
corylus_avellana	leaf unfolding	15	15/04/1903	105	48.35	-0.28	200	TEMPO - ODS Recheche
corylus_avellana	leaf unfolding	15	15/04/1903	105	49.43	4.28	105	TEMPO - ODS Recheche
corylus_avellana	leaf unfolding	15	16/04/1903	106	49.4	2.33	105	TEMPO - ODS Recheche
corylus_avellana	leaf unfolding	15	18/04/1903	108	43.13	0.38	610	TEMPO - ODS Recheche
corylus_avellana	leaf unfolding	15	20/04/1903	110	48.02	3.52	150	TEMPO - ODS Recheche
corylus_avellana	leaf unfolding	15	20/04/1903	110	48.48	5.12	225	TEMPO - ODS Recheche
corylus_avellana	leaf unfolding	15	22/04/1903	112	47.88	-0.52	87	TEMPO - ODS Recheche
corylus_avellana	leaf unfolding	15	25/04/1903	115	47.93	3.82	155	TEMPO - ODS Recheche
corylus_avellana	leaf unfolding	15	29/04/1903	119	49.93	4.63	140	TEMPO - ODS Recheche
corylus_avellana	leaf unfolding	15	29/04/1903	119	49.93	4.63	140	TEMPO - ODS Recheche
corylus_avellana	leaf unfolding	15	30/04/1903	120	48.3	-0.93	130	TEMPO - ODS Recheche
corylus_avellana	leaf unfolding	15	01/05/1903	121	42.9	0.37	730	TEMPO - ODS Recheche
corylus_avellana	leaf unfolding	15	01/05/1903	121	46.98	-1.32	52	TEMPO - ODS Recheche
corylus_avellana	leaf unfolding	15	01/05/1903	121	48.08	3.58	250	TEMPO - ODS Recheche
corylus_avellana	leaf unfolding	15	06/05/1903	126	48.08	5.3	388	TEMPO - ODS Recheche
corylus_avellana	leaf unfolding	15	08/05/1903	128	49.53	4.85	170	TEMPO - ODS Recheche
corylus_avellana	leaf unfolding	15	15/05/1903	135	42.9	0.37	730	TEMPO - ODS Recheche
corylus_avellana	leaf unfolding	15	20/05/1903	140	43.6	2.25	180	TEMPO - ODS Recheche
corylus_avellana	leaf unfolding	11	23/05/1903	143	44.92	4.18	1535	TEMPO - ODS Recheche
corylus_avellana	leaf unfolding	15	23/05/1903	143	44.92	4.18	1535	TEMPO - ODS Recheche
corylus_avellana	leaf unfolding	15	25/05/1903	145	42.88	0.33	734	TEMPO - ODS Recheche
corylus_avellana	leaf unfolding	11	01/06/1903	152	44.93	3.98	950	TEMPO - ODS Recheche
corylus_avellana	leaf unfolding	15	01/06/1903	152	44.93	3.98	950	TEMPO - ODS Recheche
corylus_avellana	leaf unfolding	15	20/02/1904	51	43.97	1.82	305	TEMPO - ODS Recheche
corylus_avellana	leaf unfolding	15	20/02/1904	51	49.46	2.05	100	TEMPO - ODS Recheche
corylus_avellana	leaf unfolding	11	20/03/1904	80	45.3	3.4	425	TEMPO - ODS Recheche
corylus_avellana	leaf unfolding	15	20/03/1904	80	45.3	3.4	425	TEMPO - ODS Recheche
corylus_avellana	leaf unfolding	15	20/03/1904	80	49.43	2.08	71	TEMPO - ODS Recheche
corylus_avellana	leaf unfolding	15	25/03/1904	85	44.05	1.95	180	TEMPO - ODS Recheche
corylus_avellana	leaf unfolding	15	30/03/1904	90	43.55	2.28	230	TEMPO - ODS Recheche
corylus_avellana	leaf unfolding	15	01/04/1904	92	49.16	2.96	95	TEMPO - ODS Recheche
corylus_avellana	leaf unfolding	15	02/04/1904	93	45.98	3.63	215	TEMPO - ODS Recheche
corylus_avellana	leaf unfolding	15	08/04/1904	99	47.82	3.8	160	TEMPO - ODS Recheche
corylus_avellana	leaf unfolding	15	08/04/1904	99	48.05	5.05	310	TEMPO - ODS Recheche
corylus_avellana	leaf unfolding	15	09/04/1904	100	49.43	4.28	105	TEMPO - ODS Recheche
corylus_avellana	leaf unfolding	15	10/04/1904	101	43.2	0.22	275	TEMPO - ODS Recheche
corylus_avellana	leaf unfolding	15	10/04/1904	101	48.1	-0.35	146	TEMPO - ODS Recheche
corylus_avellana	leaf unfolding	15	10/04/1904	101	48.25	3.53	105	TEMPO - ODS Recheche
corylus_avellana	leaf unfolding	15	12/04/1904	103	46.52	3.68	234	TEMPO - ODS Recheche
corylus_avellana	leaf unfolding	15	18/04/1904	109	43.3	0.5	367	TEMPO - ODS Recheche
corylus_avellana	leaf unfolding	15	18/04/1904	109	46.68	-1.05	66	TEMPO - ODS Recheche
corylus_avellana	leaf unfolding	15	19/04/1904	110	49.4	2.33	105	TEMPO - ODS Recheche
corylus_avellana	leaf unfolding	15	20/04/1904	111	46.73	2.93	231	TEMPO - ODS Recheche
corylus_avellana	leaf unfolding	15	20/04/1904	111	49.41	2.82	80	TEMPO - ODS Recheche
corylus_avellana	leaf unfolding	15	20/04/1904	111	49.56	3	70	TEMPO - ODS Recheche
corylus_avellana	leaf unfolding	15	22/04/1904	113	49.93	4.63	140	TEMPO - ODS Recheche
corylus_avellana	leaf unfolding	15	22/04/1904	113	49.93	4.63	140	TEMPO - ODS Recheche
corylus_avellana	leaf unfolding	15	23/04/1904	114	48.3	-0.93	130	TEMPO - ODS Recheche
corylus_avellana	leaf unfolding	11	25/04/1904	116	44.93	3.98	950	TEMPO - ODS Recheche
corylus_avellana	leaf unfolding	15	25/04/1904	116	42.88	0.33	734	TEMPO - ODS Recheche
corylus_avellana	leaf unfolding	15	25/04/1904	116	44.93	3.98	950	TEMPO - ODS Recheche
corylus_avellana	leaf unfolding	15	25/04/1904	116	46.98	-1.32	52	TEMPO - ODS Recheche
corylus_avellana	leaf unfolding	15	25/04/1904	116	48.02	3.52	150	TEMPO - ODS Recheche
corylus_avellana	leaf unfolding	15	25/04/1904	116	48.08	3.58	250	TEMPO - ODS Recheche
corylus_avellana	leaf unfolding	15	25/04/1904	116	48.08	5.3	388	TEMPO - ODS Recheche
corylus_avellana	leaf unfolding	15	27/04/1904	118	49.53	4.85	170	TEMPO - ODS Recheche
corylus_avellana	leaf unfolding	15	28/04/1904	119	43.13	0.38	610	TEMPO - ODS Recheche
corylus_avellana	leaf unfolding	15	28/04/1904	119	47.88	-0.52	87	TEMPO - ODS Recheche
corylus_avellana	leaf unfolding	15	01/05/1904	122	46.22	3.33	293	TEMPO - ODS Recheche
corylus_avellana	leaf unfolding	11	02/05/1904	123	44.97	3.55	1484	TEMPO - ODS Recheche
corylus_avellana	leaf unfolding	15	02/05/1904	123	44.97	3.55	1484	TEMPO - ODS Recheche
corylus_avellana	leaf unfolding	15	10/05/1904	131	42.9	0.37	730	TEMPO - ODS Recheche
corylus_avellana	leaf unfolding	15	10/05/1904	131	43.6	2.25	180	TEMPO - ODS Recheche
corylus_avellana	leaf unfolding	15	15/05/1904	136	48.03	5.45	401	TEMPO - ODS Recheche
corylus_avellana	leaf unfolding	11	20/05/1904	141	44.92	4.18	1535	TEMPO - ODS Recheche
corylus_avellana	leaf unfolding	15	20/05/1904	141	44.92	4.18	1535	TEMPO - ODS Recheche
corylus_avellana	leaf unfolding	15	12/03/1905	71	44.05	2.15	241	TEMPO - ODS Recheche
corylus_avellana	leaf unfolding	11	15/03/1905	74	45.3	3.4	425	TEMPO - ODS Recheche
corylus_avellana	leaf unfolding	15	15/03/1905	74	45.3	3.4	425	TEMPO - ODS Recheche
corylus_avellana	leaf unfolding	15	16/03/1905	75	44.05	1.95	180	TEMPO - ODS Recheche
corylus_avellana	leaf unfolding	15	20/03/1905	79	49.43	2.08	71	TEMPO - ODS Recheche
corylus_avellana	leaf unfolding	15	04/04/1905	94	47.82	3.8	160	TEMPO - ODS Recheche
corylus_avellana	leaf unfolding	15	08/04/1905	98	46.68	-1.05	66	TEMPO - ODS Recheche
corylus_avellana	leaf unfolding	15	08/04/1905	98	48.25	3.53	105	TEMPO - ODS Recheche
corylus_avellana	leaf unfolding	15	09/04/1905	99	49.43	4.28	105	TEMPO - ODS Recheche
corylus_avellana	leaf unfolding	15	10/04/1905	100	43.2	0.22	275	TEMPO - ODS Recheche
corylus_avellana	leaf unfolding	15	15/04/1905	105	43.3	0.5	367	TEMPO - ODS Recheche
corylus_avellana	leaf unfolding	15	15/04/1905	105	48.05	5.05	310	TEMPO - ODS Recheche
corylus_avellana	leaf unfolding	15	18/04/1905	108	43.13	0.38	610	TEMPO - ODS Recheche
corylus_avellana	leaf unfolding	15	18/04/1905	108	48.1	-0.35	146	TEMPO - ODS Recheche
corylus_avellana	leaf unfolding	11	20/04/1905	110	44.93	3.98	950	TEMPO - ODS Recheche
corylus_avellana	leaf unfolding	15	20/04/1905	110	44.93	3.98	950	TEMPO - ODS Recheche
corylus_avellana	leaf unfolding	15	20/04/1905	110	49.4	2.33	105	TEMPO - ODS Recheche
corylus_avellana	leaf unfolding	15	20/04/1905	110	49.56	3	70	TEMPO - ODS Recheche
corylus_avellana	leaf unfolding	15	22/04/1905	112	48.48	5.12	225	TEMPO - ODS Recheche
corylus_avellana	leaf unfolding	15	25/04/1905	115	46.98	-1.32	52	TEMPO - ODS Recheche
corylus_avellana	leaf unfolding	15	25/04/1905	115	48.3	-0.93	130	TEMPO - ODS Recheche
corylus_avellana	leaf unfolding	15	25/04/1905	115	49.46	2.05	100	TEMPO - ODS Recheche
corylus_avellana	leaf unfolding	15	25/04/1905	115	49.93	4.63	140	TEMPO - ODS Recheche
corylus_avellana	leaf unfolding	15	25/04/1905	115	49.93	4.63	140	TEMPO - ODS Recheche
corylus_avellana	leaf unfolding	15	27/04/1905	117	49.41	2.82	80	TEMPO - ODS Recheche
corylus_avellana	leaf unfolding	15	28/04/1905	118	49.53	4.85	170	TEMPO - ODS Recheche
corylus_avellana	leaf unfolding	15	30/04/1905	120	47.88	-0.52	87	TEMPO - ODS Recheche
corylus_avellana	leaf unfolding	15	30/04/1905	120	48.08	5.3	388	TEMPO - ODS Recheche
corylus_avellana	leaf unfolding	11	01/05/1905	121	44.97	3.55	1484	TEMPO - ODS Recheche
corylus_avellana	leaf unfolding	15	01/05/1905	121	44.97	3.55	1484	TEMPO - ODS Recheche
corylus_avellana	leaf unfolding	15	01/05/1905	121	48.08	3.58	250	TEMPO - ODS Recheche
corylus_avellana	leaf unfolding	15	05/05/1905	125	42.9	0.37	730	TEMPO - ODS Recheche
corylus_avellana	leaf unfolding	15	05/05/1905	125	42.9	0.37	730	TEMPO - ODS Recheche
corylus_avellana	leaf unfolding	15	05/05/1905	125	49.16	2.96	95	TEMPO - ODS Recheche
corylus_avellana	leaf unfolding	15	10/05/1905	130	43.6	2.25	180	TEMPO - ODS Recheche
corylus_avellana	leaf unfolding	15	25/05/1905	145	42.88	0.33	734	TEMPO - ODS Recheche
corylus_avellana	leaf unfolding	15	10/03/1906	69	44.05	2.15	241	TEMPO - ODS Recheche
corylus_avellana	leaf unfolding	15	20/03/1906	79	49.43	2.08	71	TEMPO - ODS Recheche
corylus_avellana	leaf unfolding	15	28/03/1906	87	44.05	1.95	180	TEMPO - ODS Recheche
corylus_avellana	leaf unfolding	15	02/04/1906	92	48.03	5.45	401	TEMPO - ODS Recheche
corylus_avellana	leaf unfolding	15	11/04/1906	101	47.82	3.8	160	TEMPO - ODS Recheche
corylus_avellana	leaf unfolding	15	12/04/1906	102	43.3	0.5	367	TEMPO - ODS Recheche
corylus_avellana	leaf unfolding	15	12/04/1906	102	49.43	4.28	105	TEMPO - ODS Recheche
corylus_avellana	leaf unfolding	15	15/04/1906	105	43.13	0.38	610	TEMPO - ODS Recheche
corylus_avellana	leaf unfolding	15	15/04/1906	105	48.05	5.05	310	TEMPO - ODS Recheche
corylus_avellana	leaf unfolding	15	16/04/1906	106	48.48	5.12	225	TEMPO - ODS Recheche
corylus_avellana	leaf unfolding	15	20/04/1906	110	46.98	-1.32	52	TEMPO - ODS Recheche
corylus_avellana	leaf unfolding	15	20/04/1906	110	49.16	2.96	95	TEMPO - ODS Recheche
corylus_avellana	leaf unfolding	15	22/04/1906	112	47.88	-0.52	87	TEMPO - ODS Recheche
corylus_avellana	leaf unfolding	15	25/04/1906	115	46.68	-1.05	66	TEMPO - ODS Recheche
corylus_avellana	leaf unfolding	15	25/04/1906	115	48.3	-0.93	130	TEMPO - ODS Recheche
corylus_avellana	leaf unfolding	15	27/04/1906	117	49.53	4.85	170	TEMPO - ODS Recheche
corylus_avellana	leaf unfolding	15	29/04/1906	119	49.93	4.63	140	TEMPO - ODS Recheche
corylus_avellana	leaf unfolding	15	01/05/1906	121	42.9	0.37	730	TEMPO - ODS Recheche
corylus_avellana	leaf unfolding	15	15/05/1906	135	43.6	2.25	180	TEMPO - ODS Recheche
corylus_avellana	leaf unfolding	15	15/05/1906	135	49.55	2.52	123	TEMPO - ODS Recheche
corylus_avellana	leaf unfolding	15	20/03/1907	79	44.05	2.15	241	TEMPO - ODS Recheche
corylus_avellana	leaf unfolding	15	01/04/1907	91	49.43	2.08	71	TEMPO - ODS Recheche
corylus_avellana	leaf unfolding	15	09/04/1907	99	44.05	1.95	180	TEMPO - ODS Recheche
corylus_avellana	leaf unfolding	15	10/04/1907	100	43.13	0.38	610	TEMPO - ODS Recheche
corylus_avellana	leaf unfolding	15	12/04/1907	102	48.05	5.05	310	TEMPO - ODS Recheche
corylus_avellana	leaf unfolding	15	15/04/1907	105	43.2	0.22	275	TEMPO - ODS Recheche
corylus_avellana	leaf unfolding	15	15/04/1907	105	47.88	-0.52	87	TEMPO - ODS Recheche
corylus_avellana	leaf unfolding	15	15/04/1907	105	48.1	-0.35	146	TEMPO - ODS Recheche
corylus_avellana	leaf unfolding	15	15/04/1907	105	49.41	2.82	80	TEMPO - ODS Recheche
corylus_avellana	leaf unfolding	15	16/04/1907	106	48.02	3.52	150	TEMPO - ODS Recheche
corylus_avellana	leaf unfolding	15	17/04/1907	107	48.25	3.53	105	TEMPO - ODS Recheche
corylus_avellana	leaf unfolding	15	20/04/1907	110	47.82	3.8	160	TEMPO - ODS Recheche
corylus_avellana	leaf unfolding	15	20/04/1907	110	48.3	-0.93	130	TEMPO - ODS Recheche
corylus_avellana	leaf unfolding	15	20/04/1907	110	49.43	4.28	105	TEMPO - ODS Recheche
corylus_avellana	leaf unfolding	15	22/04/1907	112	49.4	2.33	105	TEMPO - ODS Recheche
corylus_avellana	leaf unfolding	15	25/04/1907	115	43.3	0.5	367	TEMPO - ODS Recheche
corylus_avellana	leaf unfolding	15	25/04/1907	115	49.16	2.96	95	TEMPO - ODS Recheche
corylus_avellana	leaf unfolding	15	25/04/1907	115	49.46	2.05	100	TEMPO - ODS Recheche
corylus_avellana	leaf unfolding	15	25/04/1907	115	49.93	4.63	140	TEMPO - ODS Recheche
corylus_avellana	leaf unfolding	15	25/04/1907	115	49.93	4.63	140	TEMPO - ODS Recheche
corylus_avellana	leaf unfolding	15	26/04/1907	116	46.98	-1.32	52	TEMPO - ODS Recheche
corylus_avellana	leaf unfolding	15	30/04/1907	120	49.53	4.85	170	TEMPO - ODS Recheche
corylus_avellana	leaf unfolding	15	01/05/1907	121	42.9	0.37	730	TEMPO - ODS Recheche
corylus_avellana	leaf unfolding	15	01/05/1907	121	48.08	3.58	250	TEMPO - ODS Recheche
corylus_avellana	leaf unfolding	15	01/05/1907	121	48.48	5.12	225	TEMPO - ODS Recheche
corylus_avellana	leaf unfolding	15	01/05/1907	121	49.56	3	70	TEMPO - ODS Recheche
corylus_avellana	leaf unfolding	11	02/05/1907	122	44.92	4.18	1535	TEMPO - ODS Recheche
corylus_avellana	leaf unfolding	15	02/05/1907	122	44.92	4.18	1535	TEMPO - ODS Recheche
corylus_avellana	leaf unfolding	15	04/05/1907	124	48.08	5.3	388	TEMPO - ODS Recheche
corylus_avellana	leaf unfolding	15	10/05/1907	130	46.68	-1.05	66	TEMPO - ODS Recheche
corylus_avellana	leaf unfolding	15	18/05/1907	138	49.55	2.52	123	TEMPO - ODS Recheche
corylus_avellana	leaf unfolding	15	20/05/1907	140	42.9	0.37	730	TEMPO - ODS Recheche
corylus_avellana	leaf unfolding	15	20/05/1907	140	43.6	2.25	180	TEMPO - ODS Recheche
corylus_avellana	leaf unfolding	15	28/05/1907	148	42.88	0.33	734	TEMPO - ODS Recheche
corylus_avellana	leaf unfolding	15	20/02/1908	51	43.97	1.82	305	TEMPO - ODS Recheche
corylus_avellana	leaf unfolding	15	25/02/1908	56	44.05	1.95	180	TEMPO - ODS Recheche
corylus_avellana	leaf unfolding	15	15/03/1908	75	44.05	2.15	241	TEMPO - ODS Recheche
corylus_avellana	leaf unfolding	15	15/03/1908	75	48.02	3.52	150	TEMPO - ODS Recheche
corylus_avellana	leaf unfolding	11	20/03/1908	80	45.3	3.4	425	TEMPO - ODS Recheche
corylus_avellana	leaf unfolding	15	20/03/1908	80	45.3	3.4	425	TEMPO - ODS Recheche
corylus_avellana	leaf unfolding	15	20/03/1908	80	49.43	2.08	71	TEMPO - ODS Recheche
corylus_avellana	leaf unfolding	15	25/03/1908	85	43.2	0.22	275	TEMPO - ODS Recheche
corylus_avellana	leaf unfolding	15	10/04/1908	101	48.05	5.05	310	TEMPO - ODS Recheche
corylus_avellana	leaf unfolding	15	12/04/1908	103	49.43	4.28	105	TEMPO - ODS Recheche
corylus_avellana	leaf unfolding	15	15/04/1908	106	43.13	0.38	610	TEMPO - ODS Recheche
corylus_avellana	leaf unfolding	15	20/04/1908	111	43.3	0.5	367	TEMPO - ODS Recheche
corylus_avellana	leaf unfolding	15	20/04/1908	111	47.88	-0.52	87	TEMPO - ODS Recheche
corylus_avellana	leaf unfolding	15	21/04/1908	112	48.25	3.53	105	TEMPO - ODS Recheche
corylus_avellana	leaf unfolding	15	21/04/1908	112	49.41	2.82	80	TEMPO - ODS Recheche
corylus_avellana	leaf unfolding	15	25/04/1908	116	46.68	-1.05	66	TEMPO - ODS Recheche
corylus_avellana	leaf unfolding	15	25/04/1908	116	48.1	-0.35	146	TEMPO - ODS Recheche
corylus_avellana	leaf unfolding	15	25/04/1908	116	48.3	-0.93	130	TEMPO - ODS Recheche
corylus_avellana	leaf unfolding	15	25/04/1908	116	49.4	2.33	105	TEMPO - ODS Recheche
corylus_avellana	leaf unfolding	15	25/04/1908	116	49.46	2.05	100	TEMPO - ODS Recheche
corylus_avellana	leaf unfolding	15	26/04/1908	117	46.98	-1.32	52	TEMPO - ODS Recheche
corylus_avellana	leaf unfolding	15	29/04/1908	120	49.53	4.85	170	TEMPO - ODS Recheche
corylus_avellana	leaf unfolding	15	30/04/1908	121	47.82	3.8	160	TEMPO - ODS Recheche
corylus_avellana	leaf unfolding	15	30/04/1908	121	49.56	3	70	TEMPO - ODS Recheche
corylus_avellana	leaf unfolding	15	01/05/1908	122	42.9	0.37	730	TEMPO - ODS Recheche
corylus_avellana	leaf unfolding	15	01/05/1908	122	43.55	2.28	230	TEMPO - ODS Recheche
corylus_avellana	leaf unfolding	15	02/05/1908	123	42.88	0.33	734	TEMPO - ODS Recheche
corylus_avellana	leaf unfolding	15	03/05/1908	124	48.48	5.12	225	TEMPO - ODS Recheche
corylus_avellana	leaf unfolding	11	05/05/1908	126	44.97	3.55	1484	TEMPO - ODS Recheche
corylus_avellana	leaf unfolding	15	05/05/1908	126	44.97	3.55	1484	TEMPO - ODS Recheche
corylus_avellana	leaf unfolding	15	06/05/1908	127	48.08	5.3	388	TEMPO - ODS Recheche
corylus_avellana	leaf unfolding	15	08/05/1908	129	49.55	2.52	123	TEMPO - ODS Recheche
corylus_avellana	leaf unfolding	15	08/05/1908	129	49.93	4.63	140	TEMPO - ODS Recheche
corylus_avellana	leaf unfolding	15	08/05/1908	129	49.93	4.63	140	TEMPO - ODS Recheche
corylus_avellana	leaf unfolding	11	10/05/1908	131	44.92	4.18	1535	TEMPO - ODS Recheche
corylus_avellana	leaf unfolding	15	10/05/1908	131	44.92	4.18	1535	TEMPO - ODS Recheche
corylus_avellana	leaf unfolding	15	10/05/1908	131	49.16	2.96	95	TEMPO - ODS Recheche
corylus_avellana	leaf unfolding	15	15/05/1908	136	42.9	0.37	730	TEMPO - ODS Recheche
corylus_avellana	leaf unfolding	15	15/05/1908	136	43.6	2.25	180	TEMPO - ODS Recheche
corylus_avellana	leaf unfolding	15	20/05/1908	141	48.08	3.58	250	TEMPO - ODS Recheche
corylus_avellana	leaf unfolding	15	20/03/1909	79	44.05	2.15	241	TEMPO - ODS Recheche
corylus_avellana	leaf unfolding	15	21/03/1909	80	44.05	1.95	180	TEMPO - ODS Recheche
corylus_avellana	leaf unfolding	15	01/04/1909	91	49.43	2.08	71	TEMPO - ODS Recheche
corylus_avellana	leaf unfolding	15	12/04/1909	102	49.16	2.96	95	TEMPO - ODS Recheche
corylus_avellana	leaf unfolding	15	15/04/1909	105	43.13	0.38	610	TEMPO - ODS Recheche
corylus_avellana	leaf unfolding	15	16/04/1909	106	43.3	0.5	367	TEMPO - ODS Recheche
corylus_avellana	leaf unfolding	15	18/04/1909	108	47.88	-0.52	87	TEMPO - ODS Recheche
corylus_avellana	leaf unfolding	15	18/04/1909	108	49.43	4.28	105	TEMPO - ODS Recheche
corylus_avellana	leaf unfolding	15	19/04/1909	109	46.68	-1.05	66	TEMPO - ODS Recheche
corylus_avellana	leaf unfolding	15	20/04/1909	110	43.6	2.25	180	TEMPO - ODS Recheche
corylus_avellana	leaf unfolding	15	20/04/1909	110	47.82	3.8	160	TEMPO - ODS Recheche
corylus_avellana	leaf unfolding	15	20/04/1909	110	48.05	5.05	310	TEMPO - ODS Recheche
corylus_avellana	leaf unfolding	15	20/04/1909	110	48.1	-0.35	146	TEMPO - ODS Recheche
corylus_avellana	leaf unfolding	15	23/04/1909	113	48.48	5.12	225	TEMPO - ODS Recheche
corylus_avellana	leaf unfolding	15	26/04/1909	116	46.98	-1.32	52	TEMPO - ODS Recheche
corylus_avellana	leaf unfolding	15	30/04/1909	120	49.53	4.85	170	TEMPO - ODS Recheche
corylus_avellana	leaf unfolding	15	01/05/1909	121	42.9	0.37	730	TEMPO - ODS Recheche
corylus_avellana	leaf unfolding	15	01/05/1909	121	48.3	-0.93	130	TEMPO - ODS Recheche
corylus_avellana	leaf unfolding	15	10/05/1909	130	49.55	2.52	123	TEMPO - ODS Recheche
corylus_avellana	leaf unfolding	15	12/05/1909	132	49.93	4.63	140	TEMPO - ODS Recheche
corylus_avellana	leaf unfolding	15	20/02/1910	51	43.97	1.82	305	TEMPO - ODS Recheche
corylus_avellana	leaf unfolding	15	25/02/1910	56	48.08	3.58	250	TEMPO - ODS Recheche
corylus_avellana	leaf unfolding	15	21/03/1910	80	44.05	2.15	241	TEMPO - ODS Recheche
corylus_avellana	leaf unfolding	11	25/03/1910	84	45.3	3.4	425	TEMPO - ODS Recheche
corylus_avellana	leaf unfolding	15	25/03/1910	84	45.3	3.4	425	TEMPO - ODS Recheche
corylus_avellana	leaf unfolding	15	28/03/1910	87	44.05	1.95	180	TEMPO - ODS Recheche
corylus_avellana	leaf unfolding	15	30/03/1910	89	49.16	2.96	95	TEMPO - ODS Recheche
corylus_avellana	leaf unfolding	15	15/04/1910	105	47.82	3.8	160	TEMPO - ODS Recheche
corylus_avellana	leaf unfolding	15	15/04/1910	105	48.02	3.52	150	TEMPO - ODS Recheche
corylus_avellana	leaf unfolding	15	15/04/1910	105	48.05	5.05	310	TEMPO - ODS Recheche
corylus_avellana	leaf unfolding	15	15/04/1910	105	48.25	3.53	105	TEMPO - ODS Recheche
corylus_avellana	leaf unfolding	15	17/04/1910	107	49.43	4.28	105	TEMPO - ODS Recheche
corylus_avellana	leaf unfolding	15	18/04/1910	108	47.88	-0.52	87	TEMPO - ODS Recheche
corylus_avellana	leaf unfolding	15	19/04/1910	109	49.41	2.82	80	TEMPO - ODS Recheche
corylus_avellana	leaf unfolding	15	20/04/1910	110	48.1	-0.35	146	TEMPO - ODS Recheche
corylus_avellana	leaf unfolding	15	21/04/1910	111	48.48	5.12	225	TEMPO - ODS Recheche
corylus_avellana	leaf unfolding	15	25/04/1910	115	43.3	0.5	367	TEMPO - ODS Recheche
corylus_avellana	leaf unfolding	15	25/04/1910	115	46.98	-1.32	52	TEMPO - ODS Recheche
corylus_avellana	leaf unfolding	15	25/04/1910	115	49.4	2.33	105	TEMPO - ODS Recheche
corylus_avellana	leaf unfolding	15	28/04/1910	118	43.13	0.38	610	TEMPO - ODS Recheche
corylus_avellana	leaf unfolding	15	30/04/1910	120	49.53	4.85	170	TEMPO - ODS Recheche
corylus_avellana	leaf unfolding	15	04/05/1910	124	48.08	5.3	388	TEMPO - ODS Recheche
corylus_avellana	leaf unfolding	15	05/05/1910	125	46.68	-1.05	66	TEMPO - ODS Recheche
corylus_avellana	leaf unfolding	15	05/05/1910	125	48.05	5.15	350	TEMPO - ODS Recheche
corylus_avellana	leaf unfolding	15	05/05/1910	125	49.56	3	70	TEMPO - ODS Recheche
corylus_avellana	leaf unfolding	15	10/05/1910	130	43.6	2.25	180	TEMPO - ODS Recheche
corylus_avellana	leaf unfolding	15	10/05/1910	130	48.3	-0.93	130	TEMPO - ODS Recheche
corylus_avellana	leaf unfolding	15	10/05/1910	130	49.46	2.05	100	TEMPO - ODS Recheche
corylus_avellana	leaf unfolding	15	15/05/1910	135	42.9	0.37	730	TEMPO - ODS Recheche
corylus_avellana	leaf unfolding	15	16/05/1910	136	49.93	4.63	140	TEMPO - ODS Recheche
corylus_avellana	leaf unfolding	15	16/05/1910	136	49.93	4.63	140	TEMPO - ODS Recheche
corylus_avellana	leaf unfolding	15	18/05/1910	138	49.55	2.52	123	TEMPO - ODS Recheche
corylus_avellana	leaf unfolding	15	20/05/1910	140	42.9	0.37	730	TEMPO - ODS Recheche
corylus_avellana	leaf unfolding	15	20/05/1910	140	49.43	2.08	71	TEMPO - ODS Recheche
corylus_avellana	leaf unfolding	15	22/05/1910	142	42.88	0.33	734	TEMPO - ODS Recheche
corylus_avellana	leaf unfolding	11	29/05/1910	149	44.92	4.18	1535	TEMPO - ODS Recheche
corylus_avellana	leaf unfolding	15	29/05/1910	149	44.92	4.18	1535	TEMPO - ODS Recheche
corylus_avellana	leaf unfolding	15	05/06/1910	156	43.55	2.28	230	TEMPO - ODS Recheche
corylus_avellana	leaf unfolding	15	15/03/1911	74	44.05	2.15	241	TEMPO - ODS Recheche
corylus_avellana	leaf unfolding	11	20/03/1911	79	45.3	3.4	425	TEMPO - ODS Recheche
corylus_avellana	leaf unfolding	15	20/03/1911	79	45.3	3.4	425	TEMPO - ODS Recheche
corylus_avellana	leaf unfolding	15	27/03/1911	86	43.97	1.82	305	TEMPO - ODS Recheche
corylus_avellana	leaf unfolding	15	04/04/1911	94	44.05	1.95	180	TEMPO - ODS Recheche
corylus_avellana	leaf unfolding	15	04/04/1911	94	48.02	3.52	150	TEMPO - ODS Recheche
corylus_avellana	leaf unfolding	15	10/04/1911	100	48.05	5.05	310	TEMPO - ODS Recheche
corylus_avellana	leaf unfolding	15	13/04/1911	103	49.43	4.28	105	TEMPO - ODS Recheche
corylus_avellana	leaf unfolding	15	15/04/1911	105	43.6	2.25	180	TEMPO - ODS Recheche
corylus_avellana	leaf unfolding	15	15/04/1911	105	47.88	-0.52	87	TEMPO - ODS Recheche
corylus_avellana	leaf unfolding	15	15/04/1911	105	49.46	2.05	100	TEMPO - ODS Recheche
corylus_avellana	leaf unfolding	15	18/04/1911	108	49.4	2.33	105	TEMPO - ODS Recheche
corylus_avellana	leaf unfolding	15	20/04/1911	110	43.13	0.38	610	TEMPO - ODS Recheche
corylus_avellana	leaf unfolding	15	20/04/1911	110	43.2	0.22	275	TEMPO - ODS Recheche
corylus_avellana	leaf unfolding	15	20/04/1911	110	43.3	0.5	367	TEMPO - ODS Recheche
corylus_avellana	leaf unfolding	15	20/04/1911	110	47.82	3.8	160	TEMPO - ODS Recheche
corylus_avellana	leaf unfolding	15	20/04/1911	110	49.41	2.82	80	TEMPO - ODS Recheche
corylus_avellana	leaf unfolding	15	22/04/1911	112	48.48	5.12	225	TEMPO - ODS Recheche
corylus_avellana	leaf unfolding	15	22/04/1911	112	49.53	4.85	170	TEMPO - ODS Recheche
corylus_avellana	leaf unfolding	15	25/04/1911	115	46.98	-1.32	52	TEMPO - ODS Recheche
corylus_avellana	leaf unfolding	15	25/04/1911	115	48.1	-0.35	146	TEMPO - ODS Recheche
corylus_avellana	leaf unfolding	15	26/04/1911	116	49.93	4.63	140	TEMPO - ODS Recheche
corylus_avellana	leaf unfolding	15	26/04/1911	116	49.93	4.63	140	TEMPO - ODS Recheche
corylus_avellana	leaf unfolding	15	28/04/1911	118	42.88	0.33	734	TEMPO - ODS Recheche
corylus_avellana	leaf unfolding	15	30/04/1911	120	46.68	-1.05	66	TEMPO - ODS Recheche
corylus_avellana	leaf unfolding	15	30/04/1911	120	48.3	-0.93	130	TEMPO - ODS Recheche
corylus_avellana	leaf unfolding	15	01/05/1911	121	42.9	0.37	730	TEMPO - ODS Recheche
corylus_avellana	leaf unfolding	15	01/05/1911	121	48.08	5.3	388	TEMPO - ODS Recheche
corylus_avellana	leaf unfolding	11	02/05/1911	122	44.97	3.55	1484	TEMPO - ODS Recheche
corylus_avellana	leaf unfolding	15	02/05/1911	122	44.97	3.55	1484	TEMPO - ODS Recheche
corylus_avellana	leaf unfolding	15	10/05/1911	130	49.55	2.52	123	TEMPO - ODS Recheche
corylus_avellana	leaf unfolding	15	15/05/1911	135	43.55	2.28	230	TEMPO - ODS Recheche
corylus_avellana	leaf unfolding	15	15/05/1911	135	48.08	3.58	250	TEMPO - ODS Recheche
corylus_avellana	leaf unfolding	15	20/05/1911	140	49.43	2.08	71	TEMPO - ODS Recheche
corylus_avellana	leaf unfolding	11	22/05/1911	142	44.93	3.98	950	TEMPO - ODS Recheche
corylus_avellana	leaf unfolding	15	22/05/1911	142	44.93	3.98	950	TEMPO - ODS Recheche
corylus_avellana	leaf unfolding	11	24/05/1911	144	44.92	4.18	1535	TEMPO - ODS Recheche
corylus_avellana	leaf unfolding	15	24/05/1911	144	44.92	4.18	1535	TEMPO - ODS Recheche
corylus_avellana	leaf unfolding	15	25/05/1911	145	42.9	0.37	730	TEMPO - ODS Recheche
corylus_avellana	leaf unfolding	15	25/05/1911	145	49.16	2.96	95	TEMPO - ODS Recheche
corylus_avellana	leaf unfolding	15	20/02/1912	51	43.97	1.82	305	TEMPO - ODS Recheche
corylus_avellana	leaf unfolding	11	15/03/1912	75	45.3	3.4	425	TEMPO - ODS Recheche
corylus_avellana	leaf unfolding	15	15/03/1912	75	43.2	0.22	275	TEMPO - ODS Recheche
corylus_avellana	leaf unfolding	15	15/03/1912	75	44.05	2.15	241	TEMPO - ODS Recheche
corylus_avellana	leaf unfolding	15	15/03/1912	75	45.3	3.4	425	TEMPO - ODS Recheche
corylus_avellana	leaf unfolding	15	25/03/1912	85	47.82	3.8	160	TEMPO - ODS Recheche
corylus_avellana	leaf unfolding	15	01/04/1912	92	48.05	5.05	310	TEMPO - ODS Recheche
corylus_avellana	leaf unfolding	15	03/04/1912	94	44.05	1.95	180	TEMPO - ODS Recheche
corylus_avellana	leaf unfolding	11	05/04/1912	96	44.92	4.18	1535	TEMPO - ODS Recheche
corylus_avellana	leaf unfolding	15	10/04/1912	101	46.68	-1.05	66	TEMPO - ODS Recheche
corylus_avellana	leaf unfolding	15	11/04/1912	102	49.43	4.28	105	TEMPO - ODS Recheche
corylus_avellana	leaf unfolding	15	12/04/1912	103	43.3	0.5	367	TEMPO - ODS Recheche
corylus_avellana	leaf unfolding	15	15/04/1912	106	43.13	0.38	610	TEMPO - ODS Recheche
corylus_avellana	leaf unfolding	15	15/04/1912	106	47.88	-0.52	87	TEMPO - ODS Recheche
corylus_avellana	leaf unfolding	15	15/04/1912	106	48.3	-0.93	130	TEMPO - ODS Recheche
corylus_avellana	leaf unfolding	15	15/04/1912	106	48.48	5.12	225	TEMPO - ODS Recheche
corylus_avellana	leaf unfolding	15	20/04/1912	111	49.16	2.96	95	TEMPO - ODS Recheche
corylus_avellana	leaf unfolding	11	25/04/1912	116	44.93	3.98	950	TEMPO - ODS Recheche
corylus_avellana	leaf unfolding	15	25/04/1912	116	44.93	3.98	950	TEMPO - ODS Recheche
corylus_avellana	leaf unfolding	15	25/04/1912	116	46.98	-1.32	52	TEMPO - ODS Recheche
corylus_avellana	leaf unfolding	15	25/04/1912	116	48.03	5.45	401	TEMPO - ODS Recheche
corylus_avellana	leaf unfolding	15	25/04/1912	116	48.1	-0.35	146	TEMPO - ODS Recheche
corylus_avellana	leaf unfolding	15	28/04/1912	119	49.53	4.85	170	TEMPO - ODS Recheche
corylus_avellana	leaf unfolding	15	29/04/1912	120	42.88	0.33	734	TEMPO - ODS Recheche
corylus_avellana	leaf unfolding	15	01/05/1912	122	42.9	0.37	730	TEMPO - ODS Recheche
corylus_avellana	leaf unfolding	15	02/05/1912	123	49.93	4.63	140	TEMPO - ODS Recheche
corylus_avellana	leaf unfolding	15	04/05/1912	125	44.92	4.18	1535	TEMPO - ODS Recheche
corylus_avellana	leaf unfolding	15	10/05/1912	131	49.55	2.52	123	TEMPO - ODS Recheche
corylus_avellana	leaf unfolding	15	15/05/1912	136	43.6	2.25	180	TEMPO - ODS Recheche
corylus_avellana	leaf unfolding	15	20/05/1912	141	42.9	0.37	730	TEMPO - ODS Recheche
corylus_avellana	leaf unfolding	15	20/05/1912	141	43.55	2.28	230	TEMPO - ODS Recheche
corylus_avellana	leaf unfolding	15	20/05/1912	141	49.43	2.08	71	TEMPO - ODS Recheche
corylus_avellana	leaf unfolding	15	20/02/1913	51	43.97	1.82	305	TEMPO - ODS Recheche
corylus_avellana	leaf unfolding	15	04/03/1913	63	44.05	1.95	180	TEMPO - ODS Recheche
corylus_avellana	leaf unfolding	11	14/03/1913	73	45.3	3.4	425	TEMPO - ODS Recheche
corylus_avellana	leaf unfolding	15	14/03/1913	73	45.3	3.4	425	TEMPO - ODS Recheche
corylus_avellana	leaf unfolding	15	15/03/1913	74	44.05	2.15	241	TEMPO - ODS Recheche
corylus_avellana	leaf unfolding	15	30/03/1913	89	49.53	2.44	102	TEMPO - ODS Recheche
corylus_avellana	leaf unfolding	15	31/03/1913	90	43.3	0.5	367	TEMPO - ODS Recheche
corylus_avellana	leaf unfolding	15	10/04/1913	100	43.2	0.22	275	TEMPO - ODS Recheche
corylus_avellana	leaf unfolding	15	10/04/1913	100	48.02	3.52	150	TEMPO - ODS Recheche
corylus_avellana	leaf unfolding	15	13/04/1913	103	49.43	4.28	105	TEMPO - ODS Recheche
corylus_avellana	leaf unfolding	15	15/04/1913	105	46.68	-1.05	66	TEMPO - ODS Recheche
corylus_avellana	leaf unfolding	15	15/04/1913	105	48.25	3.53	105	TEMPO - ODS Recheche
corylus_avellana	leaf unfolding	15	18/04/1913	108	42.88	0.33	734	TEMPO - ODS Recheche
corylus_avellana	leaf unfolding	15	18/04/1913	108	48.05	5.15	350	TEMPO - ODS Recheche
corylus_avellana	leaf unfolding	15	20/04/1913	110	43.13	0.38	610	TEMPO - ODS Recheche
corylus_avellana	leaf unfolding	15	20/04/1913	110	47.88	-0.52	87	TEMPO - ODS Recheche
corylus_avellana	leaf unfolding	15	25/04/1913	115	46.98	-1.32	52	TEMPO - ODS Recheche
corylus_avellana	leaf unfolding	15	25/04/1913	115	48.1	-0.35	146	TEMPO - ODS Recheche
corylus_avellana	leaf unfolding	15	25/04/1913	115	48.3	-0.93	130	TEMPO - ODS Recheche
corylus_avellana	leaf unfolding	15	27/04/1913	117	49.93	4.63	140	TEMPO - ODS Recheche
corylus_avellana	leaf unfolding	15	27/04/1913	117	49.93	4.63	140	TEMPO - ODS Recheche
corylus_avellana	leaf unfolding	15	29/04/1913	119	48.08	5.3	388	TEMPO - ODS Recheche
corylus_avellana	leaf unfolding	15	30/04/1913	120	49.53	4.85	170	TEMPO - ODS Recheche
corylus_avellana	leaf unfolding	11	01/05/1913	121	44.93	3.98	950	TEMPO - ODS Recheche
corylus_avellana	leaf unfolding	15	01/05/1913	121	42.9	0.37	730	TEMPO - ODS Recheche
corylus_avellana	leaf unfolding	15	01/05/1913	121	44.93	3.98	950	TEMPO - ODS Recheche
corylus_avellana	leaf unfolding	11	08/05/1913	128	44.92	4.18	1535	TEMPO - ODS Recheche
corylus_avellana	leaf unfolding	15	08/05/1913	128	44.92	4.18	1535	TEMPO - ODS Recheche
corylus_avellana	leaf unfolding	15	10/05/1913	130	48.08	3.58	250	TEMPO - ODS Recheche
corylus_avellana	leaf unfolding	15	10/05/1913	130	49.55	2.52	123	TEMPO - ODS Recheche
corylus_avellana	leaf unfolding	15	15/05/1913	135	43.55	2.28	230	TEMPO - ODS Recheche
corylus_avellana	leaf unfolding	15	15/05/1913	135	43.6	2.25	180	TEMPO - ODS Recheche
corylus_avellana	leaf unfolding	15	25/05/1913	145	42.9	0.37	730	TEMPO - ODS Recheche
corylus_avellana	leaf unfolding	15	09/03/1914	68	44.05	2.15	241	TEMPO - ODS Recheche
corylus_avellana	leaf unfolding	15	30/03/1914	89	49.53	2.44	102	TEMPO - ODS Recheche
corylus_avellana	leaf unfolding	15	05/04/1914	95	47.82	3.8	160	TEMPO - ODS Recheche
corylus_avellana	leaf unfolding	15	16/04/1914	106	43.13	0.38	610	TEMPO - ODS Recheche
corylus_avellana	leaf unfolding	15	18/04/1914	108	47.88	-0.52	87	TEMPO - ODS Recheche
corylus_avellana	leaf unfolding	15	20/04/1914	110	43.3	0.5	367	TEMPO - ODS Recheche
corylus_avellana	leaf unfolding	15	20/04/1914	110	46.68	-1.05	66	TEMPO - ODS Recheche
corylus_avellana	leaf unfolding	15	20/04/1914	110	48.1	-0.35	146	TEMPO - ODS Recheche
corylus_avellana	leaf unfolding	15	01/05/1914	121	42.9	0.37	730	TEMPO - ODS Recheche
corylus_avellana	leaf unfolding	15	15/05/1914	135	43.97	1.82	305	TEMPO - ODS Recheche
corylus_avellana	leaf unfolding	15	15/05/1914	135	49.55	2.52	123	TEMPO - ODS Recheche
corylus_avellana	leaf unfolding	15	20/02/1915	51	43.97	1.82	305	TEMPO - ODS Recheche
corylus_avellana	leaf unfolding	15	25/02/1915	56	44.05	1.95	180	TEMPO - ODS Recheche
corylus_avellana	leaf unfolding	15	08/03/1915	67	44.05	2.15	241	TEMPO - ODS Recheche
corylus_avellana	leaf unfolding	11	05/04/1915	95	44.92	4.18	1535	TEMPO - ODS Recheche
corylus_avellana	leaf unfolding	11	05/04/1915	95	45.02	3.77	975	TEMPO - ODS Recheche
corylus_avellana	leaf unfolding	15	15/04/1915	105	47.88	-0.52	87	TEMPO - ODS Recheche
corylus_avellana	leaf unfolding	15	16/04/1915	106	48.05	5.15	350	TEMPO - ODS Recheche
corylus_avellana	leaf unfolding	15	18/04/1915	108	43.13	0.38	610	TEMPO - ODS Recheche
corylus_avellana	leaf unfolding	15	22/04/1915	112	43.3	0.5	367	TEMPO - ODS Recheche
corylus_avellana	leaf unfolding	15	29/04/1915	119	48.08	5.3	388	TEMPO - ODS Recheche
corylus_avellana	leaf unfolding	15	30/04/1915	120	48.25	3.53	105	TEMPO - ODS Recheche
corylus_avellana	leaf unfolding	15	01/05/1915	121	42.9	0.37	730	TEMPO - ODS Recheche
corylus_avellana	leaf unfolding	15	01/05/1915	121	48.08	3.58	250	TEMPO - ODS Recheche
corylus_avellana	leaf unfolding	15	04/05/1915	124	44.92	4.18	1535	TEMPO - ODS Recheche
corylus_avellana	leaf unfolding	15	04/05/1915	124	45.02	3.77	975	TEMPO - ODS Recheche
corylus_avellana	leaf unfolding	15	12/05/1915	132	49.55	2.52	123	TEMPO - ODS Recheche
corylus_avellana	leaf unfolding	11	15/05/1915	135	44.93	3.98	950	TEMPO - ODS Recheche
corylus_avellana	leaf unfolding	15	15/05/1915	135	44.93	3.98	950	TEMPO - ODS Recheche
corylus_avellana	leaf unfolding	15	25/05/1915	145	42.9	0.37	730	TEMPO - ODS Recheche
corylus_avellana	leaf unfolding	15	30/05/1915	150	43.55	2.28	230	TEMPO - ODS Recheche
corylus_avellana	leaf unfolding	15	30/05/1915	150	49.43	2.08	71	TEMPO - ODS Recheche
corylus_avellana	leaf unfolding	15	30/05/1915	150	49.53	2.44	102	TEMPO - ODS Recheche
corylus_avellana	leaf unfolding	15	20/02/1916	51	43.97	1.82	305	TEMPO - ODS Recheche
corylus_avellana	leaf unfolding	15	31/03/1916	91	43.3	0.5	367	TEMPO - ODS Recheche
corylus_avellana	leaf unfolding	15	01/04/1916	92	49.53	2.44	102	TEMPO - ODS Recheche
corylus_avellana	leaf unfolding	15	10/04/1916	101	43.2	0.22	275	TEMPO - ODS Recheche
corylus_avellana	leaf unfolding	15	10/04/1916	101	48.02	5.07	330	TEMPO - ODS Recheche
corylus_avellana	leaf unfolding	15	12/04/1916	103	43.13	0.38	610	TEMPO - ODS Recheche
corylus_avellana	leaf unfolding	15	18/04/1916	109	47.88	-0.52	87	TEMPO - ODS Recheche
corylus_avellana	leaf unfolding	15	18/04/1916	109	48.05	5.15	350	TEMPO - ODS Recheche
corylus_avellana	leaf unfolding	11	20/04/1916	111	44.92	4.18	1535	TEMPO - ODS Recheche
corylus_avellana	leaf unfolding	15	20/04/1916	111	44.92	4.18	1535	TEMPO - ODS Recheche
corylus_avellana	leaf unfolding	15	20/04/1916	111	47.82	3.8	160	TEMPO - ODS Recheche
corylus_avellana	leaf unfolding	15	20/04/1916	111	48.02	3.52	150	TEMPO - ODS Recheche
corylus_avellana	leaf unfolding	15	25/04/1916	116	46.98	-1.32	52	TEMPO - ODS Recheche
corylus_avellana	leaf unfolding	15	25/04/1916	116	48.25	3.53	105	TEMPO - ODS Recheche
corylus_avellana	leaf unfolding	15	28/04/1916	119	48.08	5.3	388	TEMPO - ODS Recheche
corylus_avellana	leaf unfolding	11	30/04/1916	121	44.92	3.8	1130	TEMPO - ODS Recheche
corylus_avellana	leaf unfolding	15	30/04/1916	121	44.92	3.8	1130	TEMPO - ODS Recheche
corylus_avellana	leaf unfolding	15	30/04/1916	121	46.68	-1.05	66	TEMPO - ODS Recheche
corylus_avellana	leaf unfolding	11	01/05/1916	122	45.02	3.77	975	TEMPO - ODS Recheche
corylus_avellana	leaf unfolding	15	01/05/1916	122	42.9	0.37	730	TEMPO - ODS Recheche
corylus_avellana	leaf unfolding	15	01/05/1916	122	45.02	3.77	975	TEMPO - ODS Recheche
corylus_avellana	leaf unfolding	15	12/05/1916	133	49.55	2.52	123	TEMPO - ODS Recheche
corylus_avellana	leaf unfolding	15	15/05/1916	136	48.08	3.58	250	TEMPO - ODS Recheche
corylus_avellana	leaf unfolding	15	20/05/1916	141	42.88	0.33	734	TEMPO - ODS Recheche
corylus_avellana	leaf unfolding	11	24/05/1916	145	44.93	3.98	950	TEMPO - ODS Recheche
corylus_avellana	leaf unfolding	15	24/05/1916	145	44.93	3.98	950	TEMPO - ODS Recheche
corylus_avellana	leaf unfolding	15	25/05/1916	146	42.9	0.37	730	TEMPO - ODS Recheche
corylus_avellana	leaf unfolding	15	30/05/1916	151	43.55	2.28	230	TEMPO - ODS Recheche
corylus_avellana	leaf unfolding	15	20/02/1917	51	43.97	1.82	305	TEMPO - ODS Recheche
corylus_avellana	leaf unfolding	11	10/04/1917	100	45.3	3.4	425	TEMPO - ODS Recheche
corylus_avellana	leaf unfolding	15	10/04/1917	100	45.3	3.4	425	TEMPO - ODS Recheche
corylus_avellana	leaf unfolding	15	14/04/1917	104	48.05	5.15	350	TEMPO - ODS Recheche
corylus_avellana	leaf unfolding	11	15/04/1917	105	44.97	3.55	1484	TEMPO - ODS Recheche
corylus_avellana	leaf unfolding	15	15/04/1917	105	43.2	0.22	275	TEMPO - ODS Recheche
corylus_avellana	leaf unfolding	15	15/04/1917	105	44.97	3.55	1484	TEMPO - ODS Recheche
corylus_avellana	leaf unfolding	15	18/04/1917	108	47.88	-0.52	87	TEMPO - ODS Recheche
corylus_avellana	leaf unfolding	15	18/04/1917	108	48.02	3.52	150	TEMPO - ODS Recheche
corylus_avellana	leaf unfolding	15	20/04/1917	110	48.02	5.07	330	TEMPO - ODS Recheche
corylus_avellana	leaf unfolding	15	26/04/1917	116	43.3	0.5	367	TEMPO - ODS Recheche
corylus_avellana	leaf unfolding	15	30/04/1917	120	43.13	0.38	610	TEMPO - ODS Recheche
corylus_avellana	leaf unfolding	15	01/05/1917	121	42.9	0.37	730	TEMPO - ODS Recheche
corylus_avellana	leaf unfolding	15	01/05/1917	121	47.82	3.8	160	TEMPO - ODS Recheche
corylus_avellana	leaf unfolding	15	01/05/1917	121	48.08	5.3	388	TEMPO - ODS Recheche
corylus_avellana	leaf unfolding	15	05/05/1917	125	48.25	3.53	105	TEMPO - ODS Recheche
corylus_avellana	leaf unfolding	11	10/05/1917	130	45.02	3.77	975	TEMPO - ODS Recheche
corylus_avellana	leaf unfolding	15	10/05/1917	130	45.02	3.77	975	TEMPO - ODS Recheche
corylus_avellana	leaf unfolding	15	15/05/1917	135	49.55	2.52	123	TEMPO - ODS Recheche
corylus_avellana	leaf unfolding	11	20/05/1917	140	44.92	3.8	1130	TEMPO - ODS Recheche
corylus_avellana	leaf unfolding	15	20/05/1917	140	42.88	0.33	734	TEMPO - ODS Recheche
corylus_avellana	leaf unfolding	15	20/05/1917	140	44.92	3.8	1130	TEMPO - ODS Recheche
corylus_avellana	leaf unfolding	15	20/05/1917	140	48.08	3.58	250	TEMPO - ODS Recheche
corylus_avellana	leaf unfolding	11	22/05/1917	142	44.92	4.18	1535	TEMPO - ODS Recheche
corylus_avellana	leaf unfolding	15	22/05/1917	142	44.92	4.18	1535	TEMPO - ODS Recheche
corylus_avellana	leaf unfolding	15	25/05/1917	145	42.9	0.37	730	TEMPO - ODS Recheche
corylus_avellana	leaf unfolding	11	26/05/1917	146	44.93	3.98	950	TEMPO - ODS Recheche
corylus_avellana	leaf unfolding	15	26/05/1917	146	44.93	3.98	950	TEMPO - ODS Recheche
corylus_avellana	leaf unfolding	15	30/05/1917	150	43.55	2.28	230	TEMPO - ODS Recheche
corylus_avellana	leaf unfolding	15	20/02/1918	51	43.97	1.82	305	TEMPO - ODS Recheche
corylus_avellana	leaf unfolding	15	30/03/1918	89	48.02	3.52	150	TEMPO - ODS Recheche
corylus_avellana	leaf unfolding	15	05/04/1918	95	47.82	3.8	160	TEMPO - ODS Recheche
corylus_avellana	leaf unfolding	11	15/04/1918	105	44.97	3.55	1484	TEMPO - ODS Recheche
corylus_avellana	leaf unfolding	15	15/04/1918	105	43.3	0.5	367	TEMPO - ODS Recheche
corylus_avellana	leaf unfolding	15	15/04/1918	105	44.97	3.55	1484	TEMPO - ODS Recheche
corylus_avellana	leaf unfolding	15	15/04/1918	105	48.08	3.55	230	TEMPO - ODS Recheche
corylus_avellana	leaf unfolding	15	15/04/1918	105	48.08	3.58	250	TEMPO - ODS Recheche
corylus_avellana	leaf unfolding	15	16/04/1918	106	48.05	5.15	350	TEMPO - ODS Recheche
corylus_avellana	leaf unfolding	15	18/04/1918	108	48.08	5.3	388	TEMPO - ODS Recheche
corylus_avellana	leaf unfolding	15	20/04/1918	110	43.2	0.22	275	TEMPO - ODS Recheche
corylus_avellana	leaf unfolding	15	20/04/1918	110	48.25	3.53	105	TEMPO - ODS Recheche
corylus_avellana	leaf unfolding	11	08/05/1918	128	45.02	3.77	975	TEMPO - ODS Recheche
corylus_avellana	leaf unfolding	15	08/05/1918	128	45.02	3.77	975	TEMPO - ODS Recheche
corylus_avellana	leaf unfolding	15	10/05/1918	130	46.68	-1.05	66	TEMPO - ODS Recheche
corylus_avellana	leaf unfolding	15	15/05/1918	135	43.13	0.38	610	TEMPO - ODS Recheche
corylus_avellana	leaf unfolding	15	20/05/1918	140	42.88	0.33	734	TEMPO - ODS Recheche
corylus_avellana	leaf unfolding	11	24/05/1918	144	44.93	3.98	950	TEMPO - ODS Recheche
corylus_avellana	leaf unfolding	15	24/05/1918	144	44.93	3.98	950	TEMPO - ODS Recheche
corylus_avellana	leaf unfolding	15	25/05/1918	145	42.9	0.37	730	TEMPO - ODS Recheche
corylus_avellana	leaf unfolding	15	25/05/1918	145	43.55	2.28	230	TEMPO - ODS Recheche
corylus_avellana	leaf unfolding	11	30/05/1918	150	44.92	4.18	1535	TEMPO - ODS Recheche
corylus_avellana	leaf unfolding	15	30/05/1918	150	44.92	4.18	1535	TEMPO - ODS Recheche
corylus_avellana	leaf unfolding	15	15/03/1919	74	49.43	2.08	71	TEMPO - ODS Recheche
corylus_avellana	leaf unfolding	15	20/03/1919	79	49.53	2.44	102	TEMPO - ODS Recheche
corylus_avellana	leaf unfolding	15	12/04/1919	102	43.3	0.5	367	TEMPO - ODS Recheche
corylus_avellana	leaf unfolding	15	20/04/1919	110	47.82	3.8	160	TEMPO - ODS Recheche
corylus_avellana	leaf unfolding	15	20/04/1919	110	48.08	3.55	230	TEMPO - ODS Recheche
corylus_avellana	leaf unfolding	15	01/05/1919	121	46.68	-1.05	66	TEMPO - ODS Recheche
corylus_avellana	leaf unfolding	15	15/05/1919	135	43.13	0.38	610	TEMPO - ODS Recheche
corylus_avellana	leaf unfolding	15	20/05/1919	140	42.9	0.37	730	TEMPO - ODS Recheche
corylus_avellana	leaf unfolding	11	20/06/1919	171	44.92	4.18	1535	TEMPO - ODS Recheche
corylus_avellana	leaf unfolding	15	20/06/1919	171	44.92	4.18	1535	TEMPO - ODS Recheche
corylus_avellana	leaf unfolding	15	12/03/1920	72	43.3	0.5	367	TEMPO - ODS Recheche
corylus_avellana	leaf unfolding	15	20/03/1920	80	49.53	2.44	102	TEMPO - ODS Recheche
corylus_avellana	leaf unfolding	15	31/03/1920	91	48.08	3.55	230	TEMPO - ODS Recheche
corylus_avellana	leaf unfolding	15	01/04/1920	92	47.82	3.8	160	TEMPO - ODS Recheche
corylus_avellana	leaf unfolding	15	10/04/1920	101	46.68	-1.05	66	TEMPO - ODS Recheche
corylus_avellana	leaf unfolding	15	01/05/1920	122	42.9	0.37	730	TEMPO - ODS Recheche
corylus_avellana	leaf unfolding	15	15/05/1920	136	43.6	2.25	180	TEMPO - ODS Recheche
corylus_avellana	flowering	61	10/01/2016	10	42.41285	1.985506	1285	Phenoclim - CREA Montblanc
corylus_avellana	flowering	61	24/01/2016	24	42.41285	1.985506	1285	Phenoclim - CREA Montblanc
corylus_avellana	flowering	61	30/01/2016	30	42.41285	1.985506	1285	Phenoclim - CREA Montblanc
corylus_avellana	flowering	61	26/01/2016	26	43.05302991	0.881714523	408	Phenoclim - CREA Montblanc
corylus_avellana	flowering	61	26/01/2016	26	43.05302991	0.881714523	408	Phenoclim - CREA Montblanc
Corylus_avellana	flowering	61	26/01/2016	26	43.055374	0.880955		Phenoclim - CREA Montblanc
Corylus_avellana	flowering	61	26/01/2016	26	43.055374	0.880955		Phenoclim - CREA Montblanc
corylus_avellana	leaf unfolding	11	20/04/2008	111	43.1855	-0.64841	265	Phenoclim - CREA Montblanc
corylus_avellana	flowering	61	01/02/2016	32	44.29211	5.897282	520	Phenoclim - CREA Montblanc
corylus_avellana	flowering	61	01/02/2016	32	44.29211	5.897282	520	Phenoclim - CREA Montblanc
corylus_avellana	flowering	61	01/02/2016	32	44.29211	5.897282	520	Phenoclim - CREA Montblanc
corylus_avellana	leaf unfolding	11	18/04/2016	109	44.29211	5.897282	520	Phenoclim - CREA Montblanc
corylus_avellana	leaf unfolding	11	18/04/2016	109	44.29211	5.897282	520	Phenoclim - CREA Montblanc
corylus_avellana	leaf unfolding	11	18/04/2016	109	44.29211	5.897282	520	Phenoclim - CREA Montblanc
corylus_avellana	leaf unfolding	11	26/04/2010	116	44.40021	3.948892	437	Phenoclim - CREA Montblanc
corylus_avellana	leaf unfolding	11	26/04/2010	116	44.40021	3.948892	437	Phenoclim - CREA Montblanc
corylus_avellana	leaf unfolding	11	26/04/2010	116	44.40021	3.948892	437	Phenoclim - CREA Montblanc
corylus_avellana	leaf unfolding	11	31/03/2011	90	44.40021	3.948892	437	Phenoclim - CREA Montblanc
corylus_avellana	leaf unfolding	11	01/04/2011	91	44.40021	3.948892	437	Phenoclim - CREA Montblanc
corylus_avellana	leaf unfolding	11	18/04/2011	108	44.40021	3.948892	437	Phenoclim - CREA Montblanc
Corylus_avellana	flowering	61	21/03/2010	80	44.40021	3.948892	437	Phenoclim - CREA Montblanc
Corylus_avellana	flowering	61	22/03/2010	81	44.40021	3.948892	437	Phenoclim - CREA Montblanc
Corylus_avellana	flowering	61	06/04/2010	96	44.40021	3.948892	437	Phenoclim - CREA Montblanc
Corylus_avellana	flowering	61	27/01/2011	27	44.40021	3.948892	437	Phenoclim - CREA Montblanc
Corylus_avellana	flowering	61	07/02/2011	38	44.40021	3.948892	437	Phenoclim - CREA Montblanc
Corylus_avellana	flowering	61	14/02/2011	45	44.40021	3.948892	437	Phenoclim - CREA Montblanc
Corylus_avellana	flowering	61	15/02/2007	46	44.47666	5.02669	355	Phenoclim - CREA Montblanc
Corylus_avellana	flowering	61	17/01/2008	17	44.47666	5.02669	355	Phenoclim - CREA Montblanc
Corylus_avellana	flowering	61	14/01/2010	14	44.47666	5.02669	355	Phenoclim - CREA Montblanc
corylus_avellana	leaf unfolding	11	17/04/2016	108	44.53949	6.049797	760	Phenoclim - CREA Montblanc
corylus_avellana	leaf unfolding	11	17/04/2016	108	44.53949	6.049797	760	Phenoclim - CREA Montblanc
corylus_avellana	leaf unfolding	11	17/04/2016	108	44.53949	6.049797	760	Phenoclim - CREA Montblanc
corylus_avellana	flowering	61	06/01/2016	6	44.57663	6.051771	1025	Phenoclim - CREA Montblanc
corylus_avellana	flowering	61	06/01/2016	6	44.57663	6.051771	1025	Phenoclim - CREA Montblanc
corylus_avellana	flowering	61	03/02/2016	34	44.57663	6.051771	1025	Phenoclim - CREA Montblanc
corylus_avellana	leaf unfolding	11	11/04/2007	101	46.83	3.45	190	Observatoire des Saisons - Tela Botanica
corylus_avellana	leaf unfolding	11	11/04/2007	101	46.83	3.45	190	Observatoire des Saisons - Tela Botanica
corylus_avellana	leaf unfolding	15	15/04/2007	105	46.83	3.45	190	Observatoire des Saisons - Tela Botanica
corylus_avellana	leaf unfolding	15	15/04/2007	105	46.83	3.45	190	Observatoire des Saisons - Tela Botanica
corylus_avellana	leaf unfolding	11	16/04/2007	106	48.6	5.42	258	Observatoire des Saisons - Tela Botanica
corylus_avellana	leaf unfolding	11	16/04/2007	106	48.6	5.42	258	Observatoire des Saisons - Tela Botanica
corylus_avellana	leaf unfolding	11	26/04/2016	117	44.57663	6.051771	1025	Phenoclim - CREA Montblanc
corylus_avellana	leaf unfolding	11	22/04/2007	112	48.88	6.43	266	Observatoire des Saisons - Tela Botanica
corylus_avellana	leaf unfolding	11	08/03/2008	68	48.7	7.67	176	Observatoire des Saisons - Tela Botanica
corylus_avellana	leaf unfolding	11	10/03/2008	70	48.15	-3.15	262	Observatoire des Saisons - Tela Botanica
corylus_avellana	leaf unfolding	11	12/03/2008	72	46.17	-1.02	40	Observatoire des Saisons - Tela Botanica
corylus_avellana	leaf unfolding	11	13/03/2008	73	48.15	-3.15	262	Observatoire des Saisons - Tela Botanica
corylus_avellana	leaf unfolding	11	13/03/2008	73	48.15	-3.15	262	Observatoire des Saisons - Tela Botanica
corylus_avellana	leaf unfolding	11	14/03/2008	74	47.22	-1.5	3	Observatoire des Saisons - Tela Botanica
corylus_avellana	leaf unfolding	11	15/03/2008	75	44.02	1.35	77	Observatoire des Saisons - Tela Botanica
corylus_avellana	leaf unfolding	11	16/03/2008	76	43.67	3.98	42	Observatoire des Saisons - Tela Botanica
corylus_avellana	leaf unfolding	11	16/03/2008	76	48.78	2.32	56	Observatoire des Saisons - Tela Botanica
corylus_avellana	leaf unfolding	11	16/03/2008	76	48.83	2.48	41	Observatoire des Saisons - Tela Botanica
corylus_avellana	leaf unfolding	11	16/03/2008	76	48.83	2.48	41	Observatoire des Saisons - Tela Botanica
corylus_avellana	leaf unfolding	11	19/03/2008	79	48.9	2.52	72	Observatoire des Saisons - Tela Botanica
corylus_avellana	leaf unfolding	11	19/03/2008	79	48.9	2.52	72	Observatoire des Saisons - Tela Botanica
corylus_avellana	leaf unfolding	11	20/03/2008	80	48.68	6.47	296	Observatoire des Saisons - Tela Botanica
corylus_avellana	leaf unfolding	15	20/03/2008	80	47.22	-1.5	3	Observatoire des Saisons - Tela Botanica
corylus_avellana	leaf unfolding	15	20/03/2008	80	48.83	2.48	41	Observatoire des Saisons - Tela Botanica
corylus_avellana	leaf unfolding	15	20/03/2008	80	48.83	2.48	41	Observatoire des Saisons - Tela Botanica
corylus_avellana	leaf unfolding	15	21/03/2008	81	48.57	2.6	71	Observatoire des Saisons - Tela Botanica
corylus_avellana	leaf unfolding	11	23/03/2008	83	47.22	-1.5	3	Observatoire des Saisons - Tela Botanica
corylus_avellana	leaf unfolding	15	23/03/2008	83	48.57	2.6	71	Observatoire des Saisons - Tela Botanica
corylus_avellana	leaf unfolding	15	23/03/2008	83	48.57	2.6	71	Observatoire des Saisons - Tela Botanica
corylus_avellana	leaf unfolding	15	23/03/2008	83	48.57	2.6	71	Observatoire des Saisons - Tela Botanica
corylus_avellana	leaf unfolding	15	23/03/2008	83	48.57	2.6	71	Observatoire des Saisons - Tela Botanica
corylus_avellana	leaf unfolding	11	24/03/2008	84	48.32	-1.77	72	Observatoire des Saisons - Tela Botanica
corylus_avellana	leaf unfolding	11	04/05/2016	125	44.57663	6.051771	1025	Phenoclim - CREA Montblanc
corylus_avellana	leaf unfolding	11	04/05/2016	125	44.57663	6.051771	1025	Phenoclim - CREA Montblanc
corylus_avellana	leaf unfolding	11	07/04/2016	98	44.676422	5.436716	515	Phenoclim - CREA Montblanc
corylus_avellana	leaf unfolding	11	28/03/2008	88	48.09	7.32	208	Observatoire des Saisons - Tela Botanica
corylus_avellana	leaf unfolding	11	28/03/2008	88	48.9	2.52	72	Observatoire des Saisons - Tela Botanica
corylus_avellana	leaf unfolding	11	28/04/2016	119	44.676422	5.436716	515	Phenoclim - CREA Montblanc
corylus_avellana	leaf unfolding	11	28/04/2016	119	44.676422	5.436716	515	Phenoclim - CREA Montblanc
corylus_avellana	flowering	61	12/02/2016	43	44.80208	5.706703	700	Phenoclim - CREA Montblanc
corylus_avellana	leaf unfolding	15	28/03/2008	88	46.17	-1.02	40	Observatoire des Saisons - Tela Botanica
corylus_avellana	leaf unfolding	15	28/03/2008	88	48.9	2.52	72	Observatoire des Saisons - Tela Botanica
corylus_avellana	leaf unfolding	15	28/03/2008	88	48.9	2.52	72	Observatoire des Saisons - Tela Botanica
corylus_avellana	leaf unfolding	11	30/03/2008	90	44.7	0.55	112	Observatoire des Saisons - Tela Botanica
corylus_avellana	leaf unfolding	11	30/03/2008	90	44.7	0.55	112	Observatoire des Saisons - Tela Botanica
corylus_avellana	leaf unfolding	11	30/03/2008	90	44.7	0.55	112	Observatoire des Saisons - Tela Botanica
corylus_avellana	leaf unfolding	11	30/03/2008	90	48.09	7.32	208	Observatoire des Saisons - Tela Botanica
corylus_avellana	leaf unfolding	11	30/03/2008	90	48.5	1.53	131	Observatoire des Saisons - Tela Botanica
corylus_avellana	leaf unfolding	11	03/05/2016	124	44.81209017	5.574681759	NA	Phenoclim - CREA Montblanc
corylus_avellana	flowering	61	10/02/2016	41	44.81733	6.19476	1060	Phenoclim - CREA Montblanc
corylus_avellana	flowering	61	17/02/2016	48	44.81733	6.19476	1060	Phenoclim - CREA Montblanc
corylus_avellana	flowering	61	22/02/2016	53	44.81733	6.19476	1060	Phenoclim - CREA Montblanc
corylus_avellana	leaf unfolding	11	22/04/2016	113	44.81733	6.19476	1060	Phenoclim - CREA Montblanc
corylus_avellana	leaf unfolding	11	01/04/2008	92	48.5	1.53	131	Observatoire des Saisons - Tela Botanica
corylus_avellana	leaf unfolding	11	01/04/2008	92	48.78	2.32	56	Observatoire des Saisons - Tela Botanica
corylus_avellana	leaf unfolding	11	01/04/2008	92	48.78	2.32	56	Observatoire des Saisons - Tela Botanica
corylus_avellana	leaf unfolding	11	01/04/2008	92	49.75	0.37	76	Observatoire des Saisons - Tela Botanica
corylus_avellana	leaf unfolding	11	01/04/2008	92	49.75	0.37	76	Observatoire des Saisons - Tela Botanica
corylus_avellana	leaf unfolding	11	01/04/2008	92	49.75	0.37	76	Observatoire des Saisons - Tela Botanica
corylus_avellana	leaf unfolding	11	02/04/2008	93	48.32	-1.77	72	Observatoire des Saisons - Tela Botanica
corylus_avellana	leaf unfolding	11	02/04/2008	93	48.68	6.47	296	Observatoire des Saisons - Tela Botanica
corylus_avellana	leaf unfolding	11	28/04/2016	119	44.81733	6.19476	1060	Phenoclim - CREA Montblanc
corylus_avellana	leaf unfolding	11	28/04/2016	119	44.81733	6.19476	1060	Phenoclim - CREA Montblanc
corylus_avellana	flowering	61	11/03/2016	71	44.8392	6.493211	1157	Phenoclim - CREA Montblanc
corylus_avellana	leaf unfolding	15	02/04/2008	93	44.02	1.35	77	Observatoire des Saisons - Tela Botanica
corylus_avellana	leaf unfolding	15	02/04/2008	93	44.02	1.35	77	Observatoire des Saisons - Tela Botanica
corylus_avellana	leaf unfolding	15	02/04/2008	93	48.32	-1.77	72	Observatoire des Saisons - Tela Botanica
corylus_avellana	leaf unfolding	15	03/04/2008	94	47.22	-1.5	3	Observatoire des Saisons - Tela Botanica
corylus_avellana	leaf unfolding	15	04/04/2008	95	44.7	0.55	112	Observatoire des Saisons - Tela Botanica
corylus_avellana	leaf unfolding	15	04/04/2008	95	44.7	0.55	112	Observatoire des Saisons - Tela Botanica
corylus_avellana	leaf unfolding	11	05/04/2008	96	46.32	4.95	209	Observatoire des Saisons - Tela Botanica
corylus_avellana	leaf unfolding	11	05/04/2008	96	48.32	-1.77	72	Observatoire des Saisons - Tela Botanica
corylus_avellana	leaf unfolding	11	05/04/2008	96	48.32	-1.77	72	Observatoire des Saisons - Tela Botanica
corylus_avellana	flowering	61	15/03/2016	75	44.8392	6.493211	1157	Phenoclim - CREA Montblanc
corylus_avellana	flowering	61	15/03/2016	75	44.8392	6.493211	1157	Phenoclim - CREA Montblanc
corylus_avellana	leaf unfolding	15	06/04/2008	97	48.68	6.47	296	Observatoire des Saisons - Tela Botanica
corylus_avellana	leaf unfolding	11	07/04/2008	98	47.88	3.95	130	Observatoire des Saisons - Tela Botanica
corylus_avellana	leaf unfolding	11	07/04/2008	98	48.83	2.48	41	Observatoire des Saisons - Tela Botanica
corylus_avellana	leaf unfolding	11	07/04/2008	98	48.85	6.33	209	Observatoire des Saisons - Tela Botanica
corylus_avellana	leaf unfolding	11	08/04/2008	99	46.32	4.95	209	Observatoire des Saisons - Tela Botanica
corylus_avellana	leaf unfolding	15	09/04/2008	100	48.32	-1.77	72	Observatoire des Saisons - Tela Botanica
corylus_avellana	leaf unfolding	11	10/04/2008	101	47.71	1.5	92	Observatoire des Saisons - Tela Botanica
corylus_avellana	leaf unfolding	11	12/04/2008	103	41.93	9.33	360	Observatoire des Saisons - Tela Botanica
corylus_avellana	leaf unfolding	11	12/04/2008	103	48.32	-1.77	72	Observatoire des Saisons - Tela Botanica
corylus_avellana	leaf unfolding	15	12/04/2008	103	48.68	6.47	296	Observatoire des Saisons - Tela Botanica
corylus_avellana	leaf unfolding	11	14/04/2008	105	48.83	2.48	41	Observatoire des Saisons - Tela Botanica
corylus_avellana	leaf unfolding	11	18/04/2016	109	44.8392	6.493211	1157	Phenoclim - CREA Montblanc
corylus_avellana	leaf unfolding	11	25/04/2016	116	44.8392	6.493211	1157	Phenoclim - CREA Montblanc
corylus_avellana	leaf unfolding	11	25/04/2016	116	44.8392	6.493211	1157	Phenoclim - CREA Montblanc
corylus_avellana	leaf unfolding	11	06/05/2016	127	44.8392	6.493211	1157	Phenoclim - CREA Montblanc
corylus_avellana	leaf unfolding	15	14/04/2008	105	48.32	-1.77	72	Observatoire des Saisons - Tela Botanica
corylus_avellana	leaf unfolding	11	15/04/2008	106	48.85	6.33	209	Observatoire des Saisons - Tela Botanica
corylus_avellana	leaf unfolding	11	21/03/2011	80	45.1437	5.694458	214	Phenoclim - CREA Montblanc
corylus_avellana	leaf unfolding	11	28/03/2011	87	45.1437	5.694458	214	Phenoclim - CREA Montblanc
corylus_avellana	leaf unfolding	11	28/03/2011	87	45.1437	5.694458	214	Phenoclim - CREA Montblanc
corylus_avellana	leaf unfolding	15	15/04/2008	106	48.85	6.33	209	Observatoire des Saisons - Tela Botanica
corylus_avellana	leaf unfolding	11	16/04/2008	107	48.6	5.42	258	Observatoire des Saisons - Tela Botanica
corylus_avellana	leaf unfolding	11	16/04/2008	107	48.6	5.42	258	Observatoire des Saisons - Tela Botanica
corylus_avellana	leaf unfolding	15	16/04/2008	107	48.32	-1.77	72	Observatoire des Saisons - Tela Botanica
corylus_avellana	leaf unfolding	11	17/04/2008	108	47.71	1.5	92	Observatoire des Saisons - Tela Botanica
Corylus_avellana	flowering	61	24/01/2011	24	45.1437	5.694458	214	Phenoclim - CREA Montblanc
Corylus_avellana	flowering	61	26/01/2011	26	45.1437	5.694458	214	Phenoclim - CREA Montblanc
Corylus_avellana	flowering	61	28/01/2011	28	45.1437	5.694458	214	Phenoclim - CREA Montblanc
corylus_avellana	leaf unfolding	15	17/04/2008	108	47.71	1.5	92	Observatoire des Saisons - Tela Botanica
corylus_avellana	leaf unfolding	15	17/04/2008	108	48.63	-3.3	123	Observatoire des Saisons - Tela Botanica
corylus_avellana	leaf unfolding	15	18/04/2008	109	48.32	-1.77	72	Observatoire des Saisons - Tela Botanica
corylus_avellana	leaf unfolding	11	19/04/2008	110	47.88	3.95	130	Observatoire des Saisons - Tela Botanica
corylus_avellana	leaf unfolding	11	19/04/2008	110	47.88	3.95	130	Observatoire des Saisons - Tela Botanica
corylus_avellana	leaf unfolding	15	19/04/2008	110	47.88	3.95	130	Observatoire des Saisons - Tela Botanica
corylus_avellana	leaf unfolding	11	20/04/2008	111	48.63	-3.3	123	Observatoire des Saisons - Tela Botanica
corylus_avellana	leaf unfolding	11	13/04/2006	103	45.14531	5.377848	250	Phenoclim - CREA Montblanc
corylus_avellana	leaf unfolding	15	20/04/2008	111	48.63	-3.3	123	Observatoire des Saisons - Tela Botanica
corylus_avellana	leaf unfolding	15	20/04/2008	111	48.85	6.33	209	Observatoire des Saisons - Tela Botanica
corylus_avellana	leaf unfolding	11	17/04/2006	107	45.14531	5.377848	250	Phenoclim - CREA Montblanc
corylus_avellana	leaf unfolding	11	17/04/2006	107	45.14531	5.377848	250	Phenoclim - CREA Montblanc
corylus_avellana	leaf unfolding	11	03/04/2007	93	45.14531	5.377848	250	Phenoclim - CREA Montblanc
corylus_avellana	leaf unfolding	11	06/04/2007	96	45.14531	5.377848	250	Phenoclim - CREA Montblanc
corylus_avellana	leaf unfolding	11	22/04/2008	113	48.88	6.43	266	Observatoire des Saisons - Tela Botanica
corylus_avellana	leaf unfolding	11	06/04/2007	96	45.14531	5.377848	250	Phenoclim - CREA Montblanc
corylus_avellana	leaf unfolding	11	21/04/2008	112	45.14531	5.377848	250	Phenoclim - CREA Montblanc
corylus_avellana	leaf unfolding	15	23/04/2008	114	47.88	3.95	130	Observatoire des Saisons - Tela Botanica
corylus_avellana	leaf unfolding	15	23/04/2008	114	47.88	3.95	130	Observatoire des Saisons - Tela Botanica
corylus_avellana	leaf unfolding	15	23/04/2008	114	48.78	2.32	56	Observatoire des Saisons - Tela Botanica
corylus_avellana	leaf unfolding	15	25/04/2008	116	47.71	1.5	92	Observatoire des Saisons - Tela Botanica
corylus_avellana	leaf unfolding	15	25/04/2008	116	48.63	-3.3	123	Observatoire des Saisons - Tela Botanica
corylus_avellana	leaf unfolding	15	26/04/2008	117	48.6	5.42	258	Observatoire des Saisons - Tela Botanica
corylus_avellana	leaf unfolding	15	26/04/2008	117	48.6	5.42	258	Observatoire des Saisons - Tela Botanica
corylus_avellana	leaf unfolding	15	27/04/2008	118	48.78	2.32	56	Observatoire des Saisons - Tela Botanica
corylus_avellana	leaf unfolding	15	27/04/2008	118	48.78	2.32	56	Observatoire des Saisons - Tela Botanica
corylus_avellana	leaf unfolding	15	03/05/2008	124	46.17	5.32	278	Observatoire des Saisons - Tela Botanica
corylus_avellana	leaf unfolding	15	03/05/2008	124	46.17	5.32	278	Observatoire des Saisons - Tela Botanica
corylus_avellana	leaf unfolding	15	03/05/2008	124	46.17	5.32	278	Observatoire des Saisons - Tela Botanica
corylus_avellana	leaf unfolding	11	09/02/2009	40	43.37	-0.35	208	Observatoire des Saisons - Tela Botanica
corylus_avellana	leaf unfolding	11	09/02/2009	40	43.37	-0.35	208	Observatoire des Saisons - Tela Botanica
corylus_avellana	leaf unfolding	11	10/02/2009	41	43.37	-0.35	208	Observatoire des Saisons - Tela Botanica
corylus_avellana	leaf unfolding	15	15/02/2009	46	43.37	-0.35	208	Observatoire des Saisons - Tela Botanica
corylus_avellana	leaf unfolding	15	15/02/2009	46	43.37	-0.35	208	Observatoire des Saisons - Tela Botanica
corylus_avellana	leaf unfolding	15	16/02/2009	47	43.37	-0.35	208	Observatoire des Saisons - Tela Botanica
corylus_avellana	leaf unfolding	11	06/03/2009	65	47.22	-1.62	48	Observatoire des Saisons - Tela Botanica
corylus_avellana	leaf unfolding	11	06/03/2009	65	47.22	-1.62	48	Observatoire des Saisons - Tela Botanica
corylus_avellana	leaf unfolding	11	07/03/2009	66	47.5	-0.59	44	Observatoire des Saisons - Tela Botanica
corylus_avellana	leaf unfolding	11	23/04/2008	114	45.14531	5.377848	250	Phenoclim - CREA Montblanc
corylus_avellana	leaf unfolding	11	23/04/2008	114	45.14531	5.377848	250	Phenoclim - CREA Montblanc
corylus_avellana	leaf unfolding	15	15/03/2009	74	47.5	-0.59	44	Observatoire des Saisons - Tela Botanica
corylus_avellana	leaf unfolding	11	21/03/2009	80	48.32	-1.77	72	Observatoire des Saisons - Tela Botanica
corylus_avellana	leaf unfolding	11	13/04/2009	103	45.14531	5.377848	250	Phenoclim - CREA Montblanc
corylus_avellana	leaf unfolding	11	22/03/2009	81	47.5	-0.59	44	Observatoire des Saisons - Tela Botanica
corylus_avellana	leaf unfolding	11	15/04/2009	105	45.14531	5.377848	250	Phenoclim - CREA Montblanc
corylus_avellana	leaf unfolding	11	15/04/2009	105	45.14531	5.377848	250	Phenoclim - CREA Montblanc
corylus_avellana	leaf unfolding	11	20/04/2010	110	45.14531	5.377848	250	Phenoclim - CREA Montblanc
corylus_avellana	leaf unfolding	11	23/03/2009	82	47.71	1.5	92	Observatoire des Saisons - Tela Botanica
corylus_avellana	leaf unfolding	15	23/03/2009	82	47.22	-1.62	48	Observatoire des Saisons - Tela Botanica
corylus_avellana	leaf unfolding	11	23/04/2010	113	45.14531	5.377848	250	Phenoclim - CREA Montblanc
corylus_avellana	leaf unfolding	15	28/03/2009	87	47.71	1.5	92	Observatoire des Saisons - Tela Botanica
corylus_avellana	leaf unfolding	11	30/03/2009	89	46.72	2.22	219	Observatoire des Saisons - Tela Botanica
corylus_avellana	leaf unfolding	11	24/04/2010	114	45.14531	5.377848	250	Phenoclim - CREA Montblanc
corylus_avellana	leaf unfolding	11	05/04/2011	95	45.14531	5.377848	250	Phenoclim - CREA Montblanc
corylus_avellana	leaf unfolding	11	08/04/2011	98	45.14531	5.377848	250	Phenoclim - CREA Montblanc
corylus_avellana	leaf unfolding	11	31/03/2009	90	43.18	-1.35	162	Observatoire des Saisons - Tela Botanica
corylus_avellana	leaf unfolding	11	01/04/2009	91	43.38	-1.66	6	Observatoire des Saisons - Tela Botanica
corylus_avellana	leaf unfolding	11	01/04/2009	91	48.32	-1.77	72	Observatoire des Saisons - Tela Botanica
corylus_avellana	leaf unfolding	11	01/04/2009	91	48.32	-1.77	72	Observatoire des Saisons - Tela Botanica
corylus_avellana	leaf unfolding	15	01/04/2009	91	48.32	-1.77	72	Observatoire des Saisons - Tela Botanica
corylus_avellana	leaf unfolding	15	03/04/2009	93	47.5	-0.59	44	Observatoire des Saisons - Tela Botanica
corylus_avellana	leaf unfolding	11	05/04/2009	95	47.71	1.5	92	Observatoire des Saisons - Tela Botanica
corylus_avellana	leaf unfolding	11	05/04/2009	95	48.09	7.32	208	Observatoire des Saisons - Tela Botanica
corylus_avellana	leaf unfolding	11	05/04/2009	95	48.09	7.32	208	Observatoire des Saisons - Tela Botanica
corylus_avellana	leaf unfolding	15	05/04/2009	95	47.22	-1.62	48	Observatoire des Saisons - Tela Botanica
corylus_avellana	leaf unfolding	11	11/04/2011	101	45.14531	5.377848	250	Phenoclim - CREA Montblanc
corylus_avellana	leaf unfolding	11	30/03/2012	90	45.14531	5.377848	250	Phenoclim - CREA Montblanc
corylus_avellana	leaf unfolding	11	10/04/2012	101	45.14531	5.377848	250	Phenoclim - CREA Montblanc
corylus_avellana	leaf unfolding	11	10/04/2012	101	45.14531	5.377848	250	Phenoclim - CREA Montblanc
corylus_avellana	leaf unfolding	11	21/04/2013	111	45.14531	5.377848	250	Phenoclim - CREA Montblanc
corylus_avellana	leaf unfolding	11	23/04/2013	113	45.14531	5.377848	250	Phenoclim - CREA Montblanc
corylus_avellana	leaf unfolding	11	07/04/2009	97	47.88	3.95	130	Observatoire des Saisons - Tela Botanica
corylus_avellana	leaf unfolding	11	23/04/2013	113	45.14531	5.377848	250	Phenoclim - CREA Montblanc
corylus_avellana	leaf unfolding	11	01/04/2014	91	45.14531	5.377848	250	Phenoclim - CREA Montblanc
corylus_avellana	leaf unfolding	11	03/04/2014	93	45.14531	5.377848	250	Phenoclim - CREA Montblanc
corylus_avellana	leaf unfolding	11	08/04/2009	98	48.32	-1.77	72	Observatoire des Saisons - Tela Botanica
corylus_avellana	leaf unfolding	15	08/04/2009	98	43.38	-1.66	6	Observatoire des Saisons - Tela Botanica
corylus_avellana	leaf unfolding	15	08/04/2009	98	47.71	1.5	92	Observatoire des Saisons - Tela Botanica
corylus_avellana	leaf unfolding	11	09/04/2009	99	48.32	-1.77	72	Observatoire des Saisons - Tela Botanica
corylus_avellana	leaf unfolding	15	09/04/2009	99	48.32	-1.77	72	Observatoire des Saisons - Tela Botanica
corylus_avellana	leaf unfolding	15	09/04/2009	99	48.32	-1.77	72	Observatoire des Saisons - Tela Botanica
corylus_avellana	leaf unfolding	15	10/04/2009	100	48.09	7.32	208	Observatoire des Saisons - Tela Botanica
corylus_avellana	leaf unfolding	15	10/04/2009	100	48.09	7.32	208	Observatoire des Saisons - Tela Botanica
corylus_avellana	leaf unfolding	11	04/04/2014	94	45.14531	5.377848	250	Phenoclim - CREA Montblanc
corylus_avellana	leaf unfolding	11	17/04/2015	107	45.14531	5.377848	250	Phenoclim - CREA Montblanc
corylus_avellana	leaf unfolding	11	21/04/2015	111	45.14531	5.377848	250	Phenoclim - CREA Montblanc
corylus_avellana	leaf unfolding	11	13/04/2009	103	47.88	3.95	130	Observatoire des Saisons - Tela Botanica
corylus_avellana	leaf unfolding	11	28/04/2015	118	45.14531	5.377848	250	Phenoclim - CREA Montblanc
corylus_avellana	leaf unfolding	11	20/04/2016	111	45.14531	5.377848	250	Phenoclim - CREA Montblanc
corylus_avellana	leaf unfolding	11	29/04/2016	120	45.14531	5.377848	250	Phenoclim - CREA Montblanc
corylus_avellana	leaf unfolding	11	29/04/2016	120	45.14531	5.377848	250	Phenoclim - CREA Montblanc
Corylus_avellana	flowering	61	03/03/2006	62	45.14531	5.377848	250	Phenoclim - CREA Montblanc
Corylus_avellana	flowering	61	03/03/2006	62	45.14531	5.377848	250	Phenoclim - CREA Montblanc
Corylus_avellana	flowering	61	03/03/2006	62	45.14531	5.377848	250	Phenoclim - CREA Montblanc
Corylus_avellana	flowering	61	09/02/2007	40	45.14531	5.377848	250	Phenoclim - CREA Montblanc
Corylus_avellana	flowering	61	13/02/2007	44	45.14531	5.377848	250	Phenoclim - CREA Montblanc
Corylus_avellana	flowering	61	17/02/2007	48	45.14531	5.377848	250	Phenoclim - CREA Montblanc
Corylus_avellana	flowering	61	21/01/2008	21	45.14531	5.377848	250	Phenoclim - CREA Montblanc
Corylus_avellana	flowering	61	31/01/2008	31	45.14531	5.377848	250	Phenoclim - CREA Montblanc
Corylus_avellana	flowering	61	31/01/2008	31	45.14531	5.377848	250	Phenoclim - CREA Montblanc
Corylus_avellana	flowering	61	20/02/2009	51	45.14531	5.377848	250	Phenoclim - CREA Montblanc
Corylus_avellana	flowering	61	20/02/2009	51	45.14531	5.377848	250	Phenoclim - CREA Montblanc
Corylus_avellana	flowering	61	23/02/2009	54	45.14531	5.377848	250	Phenoclim - CREA Montblanc
corylus_avellana	leaf unfolding	15	14/04/2009	104	48.32	-1.77	72	Observatoire des Saisons - Tela Botanica
corylus_avellana	leaf unfolding	11	15/04/2009	105	48.89	6.43	255	Observatoire des Saisons - Tela Botanica
Corylus_avellana	flowering	61	24/02/2010	55	45.14531	5.377848	250	Phenoclim - CREA Montblanc
Corylus_avellana	flowering	61	24/02/2010	55	45.14531	5.377848	250	Phenoclim - CREA Montblanc
Corylus_avellana	flowering	61	02/03/2010	61	45.14531	5.377848	250	Phenoclim - CREA Montblanc
Corylus_avellana	flowering	61	27/01/2011	27	45.14531	5.377848	250	Phenoclim - CREA Montblanc
Corylus_avellana	flowering	61	08/02/2011	39	45.14531	5.377848	250	Phenoclim - CREA Montblanc
corylus_avellana	leaf unfolding	15	15/04/2009	105	47.88	3.95	130	Observatoire des Saisons - Tela Botanica
Corylus_avellana	flowering	61	08/02/2011	39	45.14531	5.377848	250	Phenoclim - CREA Montblanc
corylus_avellana	leaf unfolding	15	22/04/2009	112	48.32	-1.77	72	Observatoire des Saisons - Tela Botanica
corylus_avellana	leaf unfolding	11	25/04/2009	115	43.18	-1.35	162	Observatoire des Saisons - Tela Botanica
corylus_avellana	leaf unfolding	15	25/04/2009	115	48.89	6.43	255	Observatoire des Saisons - Tela Botanica
Corylus_avellana	flowering	61	28/02/2012	59	45.14531	5.377848	250	Phenoclim - CREA Montblanc
corylus_avellana	leaf unfolding	11	18/03/2010	77	47.5	-0.59	44	Observatoire des Saisons - Tela Botanica
Corylus_avellana	flowering	61	02/03/2012	62	45.14531	5.377848	250	Phenoclim - CREA Montblanc
corylus_avellana	leaf unfolding	15	25/03/2010	84	47.5	-0.59	44	Observatoire des Saisons - Tela Botanica
Corylus_avellana	flowering	61	03/03/2012	63	45.14531	5.377848	250	Phenoclim - CREA Montblanc
Corylus_avellana	flowering	61	07/02/2013	38	45.14531	5.377848	250	Phenoclim - CREA Montblanc
Corylus_avellana	flowering	61	16/02/2013	47	45.14531	5.377848	250	Phenoclim - CREA Montblanc
corylus_avellana	leaf unfolding	11	31/03/2010	90	47.5	-0.59	44	Observatoire des Saisons - Tela Botanica
Corylus_avellana	flowering	61	18/02/2013	49	45.14531	5.377848	250	Phenoclim - CREA Montblanc
corylus_avellana	leaf unfolding	11	01/04/2010	91	47.71	1.5	92	Observatoire des Saisons - Tela Botanica
corylus_avellana	leaf unfolding	11	05/04/2010	95	44.21	1.81	352	Observatoire des Saisons - Tela Botanica
corylus_avellana	leaf unfolding	11	05/04/2010	95	44.21	1.81	352	Observatoire des Saisons - Tela Botanica
corylus_avellana	leaf unfolding	11	05/04/2010	95	48.69	1.85	178	Observatoire des Saisons - Tela Botanica
Corylus_avellana	flowering	61	31/01/2014	31	45.14531	5.377848	250	Phenoclim - CREA Montblanc
Corylus_avellana	flowering	61	18/02/2014	49	45.14531	5.377848	250	Phenoclim - CREA Montblanc
Corylus_avellana	flowering	61	19/02/2014	50	45.14531	5.377848	250	Phenoclim - CREA Montblanc
Corylus_avellana	flowering	61	20/02/2015	51	45.14531	5.377848	250	Phenoclim - CREA Montblanc
Corylus_avellana	flowering	61	01/03/2015	60	45.14531	5.377848	250	Phenoclim - CREA Montblanc
Corylus_avellana	flowering	61	03/03/2015	62	45.14531	5.377848	250	Phenoclim - CREA Montblanc
corylus_avellana	leaf unfolding	15	06/04/2010	96	47.71	1.5	92	Observatoire des Saisons - Tela Botanica
Corylus_avellana	flowering	61	09/02/2016	40	45.14531	5.377848	250	Phenoclim - CREA Montblanc
corylus_avellana	leaf unfolding	11	09/04/2010	99	48.69	1.85	178	Observatoire des Saisons - Tela Botanica
corylus_avellana	leaf unfolding	11	09/04/2010	99	48.89	5.53	261	Observatoire des Saisons - Tela Botanica
corylus_avellana	leaf unfolding	11	09/04/2010	99	48.89	5.53	261	Observatoire des Saisons - Tela Botanica
corylus_avellana	leaf unfolding	11	12/04/2010	102	49.64	4.7	0	Observatoire des Saisons - Tela Botanica
corylus_avellana	leaf unfolding	15	12/04/2010	102	43.38	-1.66	4	Observatoire des Saisons - Tela Botanica
corylus_avellana	leaf unfolding	11	13/04/2010	103	47.71	1.5	92	Observatoire des Saisons - Tela Botanica
Corylus_avellana	flowering	61	11/02/2016	42	45.14531	5.377848	250	Phenoclim - CREA Montblanc
Corylus_avellana	flowering	61	11/02/2016	42	45.14531	5.377848	250	Phenoclim - CREA Montblanc
corylus_avellana	flowering	61	09/02/2016	40	45.14582	5.37641	245	Phenoclim - CREA Montblanc
corylus_avellana	leaf unfolding	15	13/04/2010	103	47.5	-0.59	44	Observatoire des Saisons - Tela Botanica
corylus_avellana	leaf unfolding	11	16/04/2010	106	49.64	4.7	0	Observatoire des Saisons - Tela Botanica
corylus_avellana	flowering	61	11/02/2016	42	45.14582	5.37641	245	Phenoclim - CREA Montblanc
corylus_avellana	flowering	61	11/02/2016	42	45.14582	5.37641	245	Phenoclim - CREA Montblanc
corylus_avellana	leaf unfolding	11	20/04/2016	111	45.14582	5.37641	245	Phenoclim - CREA Montblanc
corylus_avellana	leaf unfolding	15	16/04/2010	106	47.71	1.5	92	Observatoire des Saisons - Tela Botanica
corylus_avellana	leaf unfolding	11	17/04/2010	107	47.88	3.95	130	Observatoire des Saisons - Tela Botanica
corylus_avellana	leaf unfolding	11	29/04/2016	120	45.14582	5.37641	245	Phenoclim - CREA Montblanc
corylus_avellana	leaf unfolding	11	29/04/2016	120	45.14582	5.37641	245	Phenoclim - CREA Montblanc
corylus_avellana	leaf unfolding	11	23/03/2011	82	45.15275	5.761993	250	Phenoclim - CREA Montblanc
corylus_avellana	leaf unfolding	11	18/04/2010	108	47.46	-1.76	22	Observatoire des Saisons - Tela Botanica
corylus_avellana	leaf unfolding	15	18/04/2010	108	47.46	-1.76	22	Observatoire des Saisons - Tela Botanica
corylus_avellana	leaf unfolding	11	19/04/2010	109	47.88	3.95	130	Observatoire des Saisons - Tela Botanica
corylus_avellana	leaf unfolding	15	19/04/2010	109	49.64	4.7	0	Observatoire des Saisons - Tela Botanica
corylus_avellana	leaf unfolding	11	30/03/2011	89	45.15275	5.761993	250	Phenoclim - CREA Montblanc
corylus_avellana	leaf unfolding	15	20/04/2010	110	42.98	1.55	514	Observatoire des Saisons - Tela Botanica
corylus_avellana	leaf unfolding	15	22/04/2010	112	47.88	3.95	130	Observatoire des Saisons - Tela Botanica
corylus_avellana	leaf unfolding	15	22/04/2010	112	47.88	3.95	130	Observatoire des Saisons - Tela Botanica
corylus_avellana	leaf unfolding	11	30/03/2011	89	45.15275	5.761993	250	Phenoclim - CREA Montblanc
corylus_avellana	leaf unfolding	11	10/04/2012	101	45.15275	5.761993	250	Phenoclim - CREA Montblanc
corylus_avellana	leaf unfolding	11	10/04/2012	101	45.15275	5.761993	250	Phenoclim - CREA Montblanc
corylus_avellana	leaf unfolding	11	10/04/2012	101	45.15275	5.761993	250	Phenoclim - CREA Montblanc
corylus_avellana	leaf unfolding	15	24/04/2010	114	49.64	4.7	0	Observatoire des Saisons - Tela Botanica
Corylus_avellana	flowering	61	12/01/2011	12	45.15275	5.761993	250	Phenoclim - CREA Montblanc
Corylus_avellana	flowering	61	12/01/2011	12	45.15275	5.761993	250	Phenoclim - CREA Montblanc
Corylus_avellana	flowering	61	23/02/2011	54	45.15275	5.761993	250	Phenoclim - CREA Montblanc
Corylus_avellana	flowering	61	20/02/2013	51	45.15275	5.761993	250	Phenoclim - CREA Montblanc
corylus_avellana	leaf unfolding	11	26/03/2012	86	45.214466	5.781453	252	Phenoclim - CREA Montblanc
corylus_avellana	leaf unfolding	11	26/03/2012	86	45.214466	5.781453	252	Phenoclim - CREA Montblanc
corylus_avellana	leaf unfolding	11	27/03/2012	87	45.214466	5.781453	252	Phenoclim - CREA Montblanc
corylus_avellana	leaf unfolding	15	10/05/2010	130	43.38	-1.66	4	Observatoire des Saisons - Tela Botanica
corylus_avellana	leaf unfolding	11	12/02/2011	43	47.1	-1.3	36	Observatoire des Saisons - Tela Botanica
corylus_avellana	leaf unfolding	11	01/03/2011	60	47.68	-0.87	33	Observatoire des Saisons - Tela Botanica
corylus_avellana	leaf unfolding	15	04/03/2011	63	50.63	3.11	30	Observatoire des Saisons - Tela Botanica
corylus_avellana	leaf unfolding	11	05/04/2013	95	45.214466	5.781453	252	Phenoclim - CREA Montblanc
corylus_avellana	leaf unfolding	11	05/04/2013	95	45.214466	5.781453	252	Phenoclim - CREA Montblanc
corylus_avellana	leaf unfolding	11	05/04/2013	95	45.214466	5.781453	252	Phenoclim - CREA Montblanc
corylus_avellana	leaf unfolding	11	24/03/2014	83	45.214466	5.781453	252	Phenoclim - CREA Montblanc
Corylus_avellana	flowering	61	23/02/2012	54	45.214466	5.781453	252	Phenoclim - CREA Montblanc
Corylus_avellana	flowering	61	25/02/2012	56	45.214466	5.781453	252	Phenoclim - CREA Montblanc
Corylus_avellana	flowering	61	25/02/2012	56	45.214466	5.781453	252	Phenoclim - CREA Montblanc
corylus_avellana	leaf unfolding	11	17/03/2011	76	47.68	-0.87	33	Observatoire des Saisons - Tela Botanica
Corylus_avellana	flowering	61	25/01/2013	25	45.214466	5.781453	252	Phenoclim - CREA Montblanc
Corylus_avellana	flowering	61	01/02/2013	32	45.214466	5.781453	252	Phenoclim - CREA Montblanc
Corylus_avellana	flowering	61	20/02/2013	51	45.214466	5.781453	252	Phenoclim - CREA Montblanc
Corylus_avellana	flowering	61	13/01/2014	13	45.214466	5.781453	252	Phenoclim - CREA Montblanc
Corylus_avellana	flowering	61	13/01/2014	13	45.214466	5.781453	252	Phenoclim - CREA Montblanc
corylus_avellana	leaf unfolding	11	24/03/2011	83	49.64	4.7	0	Observatoire des Saisons - Tela Botanica
corylus_avellana	leaf unfolding	11	25/03/2011	84	43.78	1.12	244	Observatoire des Saisons - Tela Botanica
corylus_avellana	leaf unfolding	11	25/03/2011	84	50.63	3.11	30	Observatoire des Saisons - Tela Botanica
corylus_avellana	leaf unfolding	11	25/03/2011	84	50.63	3.11	30	Observatoire des Saisons - Tela Botanica
Corylus_avellana	flowering	61	27/01/2014	27	45.214466	5.781453	252	Phenoclim - CREA Montblanc
corylus_avellana	leaf unfolding	11	27/03/2011	86	46.63	2.14	258	Observatoire des Saisons - Tela Botanica
corylus_avellana	leaf unfolding	11	27/03/2011	86	48.78	2.31	56	Observatoire des Saisons - Tela Botanica
corylus_avellana	leaf unfolding	11	28/03/2011	87	46.63	2.14	258	Observatoire des Saisons - Tela Botanica
corylus_avellana	leaf unfolding	11	28/03/2011	87	48.78	2.31	56	Observatoire des Saisons - Tela Botanica
corylus_avellana	leaf unfolding	11	24/04/2010	114	45.21808	5.722997	500	Phenoclim - CREA Montblanc
corylus_avellana	leaf unfolding	11	24/04/2010	114	45.21808	5.722997	500	Phenoclim - CREA Montblanc
corylus_avellana	leaf unfolding	11	30/04/2010	120	45.21808	5.722997	500	Phenoclim - CREA Montblanc
corylus_avellana	leaf unfolding	11	12/04/2012	103	45.21808	5.722997	500	Phenoclim - CREA Montblanc
corylus_avellana	leaf unfolding	11	12/04/2012	103	45.21808	5.722997	500	Phenoclim - CREA Montblanc
corylus_avellana	leaf unfolding	11	15/04/2012	106	45.21808	5.722997	500	Phenoclim - CREA Montblanc
corylus_avellana	leaf unfolding	11	18/04/2013	108	45.21808	5.722997	500	Phenoclim - CREA Montblanc
corylus_avellana	leaf unfolding	11	18/04/2013	108	45.21808	5.722997	500	Phenoclim - CREA Montblanc
corylus_avellana	leaf unfolding	11	24/04/2013	114	45.21808	5.722997	500	Phenoclim - CREA Montblanc
corylus_avellana	leaf unfolding	15	28/03/2011	87	47.71	1.5	92	Observatoire des Saisons - Tela Botanica
corylus_avellana	leaf unfolding	11	29/03/2011	88	46.79	0.08	105	Observatoire des Saisons - Tela Botanica
corylus_avellana	leaf unfolding	11	12/04/2014	102	45.21808	5.722997	500	Phenoclim - CREA Montblanc
corylus_avellana	leaf unfolding	11	12/04/2014	102	45.21808	5.722997	500	Phenoclim - CREA Montblanc
corylus_avellana	leaf unfolding	11	15/04/2014	105	45.21808	5.722997	500	Phenoclim - CREA Montblanc
corylus_avellana	leaf unfolding	15	29/03/2011	88	46.63	2.14	258	Observatoire des Saisons - Tela Botanica
corylus_avellana	leaf unfolding	11	30/03/2011	89	46.79	0.08	105	Observatoire des Saisons - Tela Botanica
corylus_avellana	leaf unfolding	11	30/03/2011	89	48.09	7.32	208	Observatoire des Saisons - Tela Botanica
corylus_avellana	leaf unfolding	11	30/03/2011	89	48.09	7.32	208	Observatoire des Saisons - Tela Botanica
corylus_avellana	leaf unfolding	11	25/04/2015	115	45.21808	5.722997	500	Phenoclim - CREA Montblanc
corylus_avellana	leaf unfolding	11	25/04/2015	115	45.21808	5.722997	500	Phenoclim - CREA Montblanc
corylus_avellana	leaf unfolding	11	25/04/2015	115	45.21808	5.722997	500	Phenoclim - CREA Montblanc
corylus_avellana	leaf unfolding	11	16/04/2016	107	45.21808	5.722997	500	Phenoclim - CREA Montblanc
corylus_avellana	leaf unfolding	15	30/03/2011	89	46.63	2.14	258	Observatoire des Saisons - Tela Botanica
corylus_avellana	leaf unfolding	15	30/03/2011	89	46.83	3.45	190	Observatoire des Saisons - Tela Botanica
corylus_avellana	leaf unfolding	15	30/03/2011	89	49.64	4.7	0	Observatoire des Saisons - Tela Botanica
corylus_avellana	leaf unfolding	11	31/03/2011	90	46.63	2.14	258	Observatoire des Saisons - Tela Botanica
corylus_avellana	leaf unfolding	11	31/03/2011	90	49.34	5.4	212	Observatoire des Saisons - Tela Botanica
corylus_avellana	leaf unfolding	11	31/03/2011	90	49.58	4.35	122	Observatoire des Saisons - Tela Botanica
corylus_avellana	leaf unfolding	11	31/03/2011	90	49.58	4.35	122	Observatoire des Saisons - Tela Botanica
corylus_avellana	leaf unfolding	11	16/04/2016	107	45.21808	5.722997	500	Phenoclim - CREA Montblanc
corylus_avellana	leaf unfolding	11	20/04/2016	111	45.21808	5.722997	500	Phenoclim - CREA Montblanc
Corylus_avellana	flowering	61	08/02/2010	39	45.21808	5.722997	500	Phenoclim - CREA Montblanc
Corylus_avellana	flowering	61	26/02/2010	57	45.21808	5.722997	500	Phenoclim - CREA Montblanc
corylus_avellana	leaf unfolding	15	31/03/2011	90	47.71	1.5	92	Observatoire des Saisons - Tela Botanica
Corylus_avellana	flowering	61	26/02/2010	57	45.21808	5.722997	500	Phenoclim - CREA Montblanc
corylus_avellana	leaf unfolding	15	01/04/2011	91	48.09	7.32	208	Observatoire des Saisons - Tela Botanica
corylus_avellana	leaf unfolding	15	01/04/2011	91	48.09	7.32	208	Observatoire des Saisons - Tela Botanica
corylus_avellana	leaf unfolding	11	02/04/2011	92	48.89	5.53	261	Observatoire des Saisons - Tela Botanica
corylus_avellana	leaf unfolding	11	02/04/2011	92	48.89	5.53	261	Observatoire des Saisons - Tela Botanica
Corylus_avellana	flowering	61	01/03/2012	61	45.21808	5.722997	500	Phenoclim - CREA Montblanc
corylus_avellana	leaf unfolding	15	02/04/2011	92	47.63	1.59	85	Observatoire des Saisons - Tela Botanica
Corylus_avellana	flowering	61	04/03/2012	64	45.21808	5.722997	500	Phenoclim - CREA Montblanc
Corylus_avellana	flowering	61	04/03/2012	64	45.21808	5.722997	500	Phenoclim - CREA Montblanc
corylus_avellana	leaf unfolding	11	04/04/2011	94	47.88	3.95	130	Observatoire des Saisons - Tela Botanica
corylus_avellana	leaf unfolding	11	04/04/2011	94	47.88	3.95	130	Observatoire des Saisons - Tela Botanica
corylus_avellana	leaf unfolding	11	04/04/2011	94	47.88	3.95	130	Observatoire des Saisons - Tela Botanica
corylus_avellana	leaf unfolding	11	04/04/2011	94	48.63	2.05	134	Observatoire des Saisons - Tela Botanica
Corylus_avellana	flowering	61	27/02/2013	58	45.21808	5.722997	500	Phenoclim - CREA Montblanc
Corylus_avellana	flowering	61	27/02/2013	58	45.21808	5.722997	500	Phenoclim - CREA Montblanc
Corylus_avellana	flowering	61	27/02/2013	58	45.21808	5.722997	500	Phenoclim - CREA Montblanc
Corylus_avellana	flowering	61	02/02/2014	33	45.21808	5.722997	500	Phenoclim - CREA Montblanc
Corylus_avellana	flowering	61	09/02/2014	40	45.21808	5.722997	500	Phenoclim - CREA Montblanc
Corylus_avellana	flowering	61	12/02/2014	43	45.21808	5.722997	500	Phenoclim - CREA Montblanc
corylus_avellana	leaf unfolding	15	04/04/2011	94	45.31	-0.64	4	Observatoire des Saisons - Tela Botanica
corylus_avellana	leaf unfolding	15	04/04/2011	94	45.31	-0.64	4	Observatoire des Saisons - Tela Botanica
corylus_avellana	leaf unfolding	15	04/04/2011	94	46.79	0.08	105	Observatoire des Saisons - Tela Botanica
corylus_avellana	leaf unfolding	15	04/04/2011	94	46.79	0.08	105	Observatoire des Saisons - Tela Botanica
Corylus_avellana	flowering	61	01/03/2015	60	45.21808	5.722997	500	Phenoclim - CREA Montblanc
Corylus_avellana	flowering	61	01/03/2015	60	45.21808	5.722997	500	Phenoclim - CREA Montblanc
Corylus_avellana	flowering	61	01/03/2015	60	45.21808	5.722997	500	Phenoclim - CREA Montblanc
Corylus_avellana	flowering	61	30/01/2016	30	45.21808	5.722997	500	Phenoclim - CREA Montblanc
Corylus_avellana	flowering	61	30/01/2016	30	45.21808	5.722997	500	Phenoclim - CREA Montblanc
Corylus_avellana	flowering	61	30/01/2016	30	45.21808	5.722997	500	Phenoclim - CREA Montblanc
corylus_avellana	leaf unfolding	11	17/03/2014	76	45.22759	5.776272	463	Phenoclim - CREA Montblanc
corylus_avellana	leaf unfolding	11	24/03/2014	83	45.22759	5.776272	463	Phenoclim - CREA Montblanc
corylus_avellana	leaf unfolding	11	24/03/2014	83	45.22759	5.776272	463	Phenoclim - CREA Montblanc
corylus_avellana	leaf unfolding	15	06/04/2011	96	49.34	5.4	212	Observatoire des Saisons - Tela Botanica
corylus_avellana	leaf unfolding	11	07/04/2011	97	48.78	2.31	56	Observatoire des Saisons - Tela Botanica
Corylus_avellana	flowering	61	05/01/2014	5	45.22759	5.776272	463	Phenoclim - CREA Montblanc
corylus_avellana	leaf unfolding	15	07/04/2011	97	43.47	-1.42	113	Observatoire des Saisons - Tela Botanica
corylus_avellana	leaf unfolding	15	07/04/2011	97	47.1	-1.3	36	Observatoire des Saisons - Tela Botanica
Corylus_avellana	flowering	61	06/01/2014	6	45.22759	5.776272	463	Phenoclim - CREA Montblanc
Corylus_avellana	flowering	61	28/01/2014	28	45.22759	5.776272	463	Phenoclim - CREA Montblanc
corylus_avellana	leaf unfolding	11	25/03/2011	84	45.22882	5.883664	350	Phenoclim - CREA Montblanc
corylus_avellana	leaf unfolding	11	30/03/2011	89	45.22882	5.883664	350	Phenoclim - CREA Montblanc
corylus_avellana	leaf unfolding	11	02/04/2011	92	45.22882	5.883664	350	Phenoclim - CREA Montblanc
corylus_avellana	leaf unfolding	11	17/03/2012	77	45.22882	5.883664	350	Phenoclim - CREA Montblanc
corylus_avellana	leaf unfolding	11	21/03/2012	81	45.22882	5.883664	350	Phenoclim - CREA Montblanc
corylus_avellana	leaf unfolding	15	08/04/2011	98	45.75	4.78	271	Observatoire des Saisons - Tela Botanica
corylus_avellana	leaf unfolding	15	08/04/2011	98	48.63	2.05	134	Observatoire des Saisons - Tela Botanica
corylus_avellana	leaf unfolding	15	08/04/2011	98	48.97	1.71	37	Observatoire des Saisons - Tela Botanica
corylus_avellana	leaf unfolding	15	09/04/2011	99	48.89	5.53	261	Observatoire des Saisons - Tela Botanica
corylus_avellana	leaf unfolding	15	09/04/2011	99	48.89	5.53	261	Observatoire des Saisons - Tela Botanica
corylus_avellana	leaf unfolding	11	23/03/2012	83	45.22882	5.883664	350	Phenoclim - CREA Montblanc
corylus_avellana	leaf unfolding	11	01/04/2013	91	45.22882	5.883664	350	Phenoclim - CREA Montblanc
corylus_avellana	leaf unfolding	11	10/04/2013	100	45.22882	5.883664	350	Phenoclim - CREA Montblanc
corylus_avellana	leaf unfolding	11	10/04/2013	100	45.22882	5.883664	350	Phenoclim - CREA Montblanc
Corylus_avellana	flowering	61	09/02/2011	40	45.22882	5.883664	350	Phenoclim - CREA Montblanc
corylus_avellana	leaf unfolding	15	11/04/2011	101	47.88	3.95	130	Observatoire des Saisons - Tela Botanica
corylus_avellana	leaf unfolding	15	11/04/2011	101	47.88	3.95	130	Observatoire des Saisons - Tela Botanica
corylus_avellana	leaf unfolding	15	11/04/2011	101	47.88	3.95	130	Observatoire des Saisons - Tela Botanica
Corylus_avellana	flowering	61	14/02/2011	45	45.22882	5.883664	350	Phenoclim - CREA Montblanc
Corylus_avellana	flowering	61	16/02/2011	47	45.22882	5.883664	350	Phenoclim - CREA Montblanc
corylus_avellana	leaf unfolding	11	14/04/2011	104	48.88	6.43	266	Observatoire des Saisons - Tela Botanica
Corylus_avellana	flowering	61	01/02/2012	32	45.22882	5.883664	350	Phenoclim - CREA Montblanc
Corylus_avellana	flowering	61	04/02/2012	35	45.22882	5.883664	350	Phenoclim - CREA Montblanc
corylus_avellana	leaf unfolding	15	14/04/2011	104	45.69	3.09	516	Observatoire des Saisons - Tela Botanica
corylus_avellana	leaf unfolding	15	17/04/2011	107	43.29	5.62	134	Observatoire des Saisons - Tela Botanica
Corylus_avellana	flowering	61	22/02/2012	53	45.22882	5.883664	350	Phenoclim - CREA Montblanc
corylus_avellana	leaf unfolding	15	18/04/2011	108	42.98	1.55	514	Observatoire des Saisons - Tela Botanica
Corylus_avellana	flowering	61	09/02/2013	40	45.22882	5.883664	350	Phenoclim - CREA Montblanc
Corylus_avellana	flowering	61	20/02/2013	51	45.22882	5.883664	350	Phenoclim - CREA Montblanc
Corylus_avellana	flowering	61	02/03/2013	61	45.22882	5.883664	350	Phenoclim - CREA Montblanc
Corylus_avellana	flowering	61	20/01/2014	20	45.22882	5.883664	350	Phenoclim - CREA Montblanc
corylus_avellana	leaf unfolding	11	20/03/2012	80	48.9	1.27	144	Observatoire des Saisons - Tela Botanica
Corylus_avellana	flowering	61	20/02/2014	51	45.22882	5.883664	350	Phenoclim - CREA Montblanc
corylus_avellana	leaf unfolding	11	23/03/2012	83	47.94	0.27	53	Observatoire des Saisons - Tela Botanica
Corylus_avellana	flowering	61	20/02/2014	51	45.22882	5.883664	350	Phenoclim - CREA Montblanc
corylus_avellana	leaf unfolding	11	24/03/2012	84	47.68	-0.87	33	Observatoire des Saisons - Tela Botanica
corylus_avellana	leaf unfolding	11	24/03/2012	84	48.78	2.31	56	Observatoire des Saisons - Tela Botanica
corylus_avellana	leaf unfolding	11	25/03/2012	85	43.65	0.59	151	Observatoire des Saisons - Tela Botanica
corylus_avellana	leaf unfolding	11	25/03/2012	85	44.09	1.45	93	Observatoire des Saisons - Tela Botanica
corylus_avellana	leaf unfolding	11	25/03/2012	85	44.09	1.45	93	Observatoire des Saisons - Tela Botanica
corylus_avellana	leaf unfolding	11	25/03/2012	85	44.09	1.45	93	Observatoire des Saisons - Tela Botanica
corylus_avellana	leaf unfolding	11	25/03/2012	85	47.68	-0.87	33	Observatoire des Saisons - Tela Botanica
corylus_avellana	leaf unfolding	11	25/03/2012	85	48.09	7.32	208	Observatoire des Saisons - Tela Botanica
corylus_avellana	leaf unfolding	11	25/03/2012	85	48.09	7.32	208	Observatoire des Saisons - Tela Botanica
corylus_avellana	leaf unfolding	15	25/03/2012	85	44.09	1.45	93	Observatoire des Saisons - Tela Botanica
corylus_avellana	leaf unfolding	11	26/03/2012	86	47.71	1.5	92	Observatoire des Saisons - Tela Botanica
Corylus_avellana	flowering	61	01/02/2015	32	45.22882	5.883664	350	Phenoclim - CREA Montblanc
Corylus_avellana	flowering	61	07/02/2015	38	45.22882	5.883664	350	Phenoclim - CREA Montblanc
Corylus_avellana	flowering	61	14/02/2015	45	45.22882	5.883664	350	Phenoclim - CREA Montblanc
corylus_avellana	leaf unfolding	11	14/03/2009	73	45.24312	4.670015	327	Phenoclim - CREA Montblanc
corylus_avellana	leaf unfolding	11	14/03/2009	73	45.24312	4.670015	327	Phenoclim - CREA Montblanc
corylus_avellana	leaf unfolding	11	21/03/2009	80	45.24312	4.670015	327	Phenoclim - CREA Montblanc
corylus_avellana	leaf unfolding	11	09/03/2010	68	45.24312	4.670015	327	Phenoclim - CREA Montblanc
corylus_avellana	leaf unfolding	11	23/03/2010	82	45.24312	4.670015	327	Phenoclim - CREA Montblanc
corylus_avellana	leaf unfolding	11	07/04/2010	97	45.24312	4.670015	327	Phenoclim - CREA Montblanc
corylus_avellana	leaf unfolding	15	27/03/2012	87	47.94	0.27	53	Observatoire des Saisons - Tela Botanica
corylus_avellana	leaf unfolding	15	27/03/2012	87	48.09	7.32	208	Observatoire des Saisons - Tela Botanica
corylus_avellana	leaf unfolding	15	27/03/2012	87	48.09	7.32	208	Observatoire des Saisons - Tela Botanica
corylus_avellana	leaf unfolding	11	28/03/2012	88	47.71	1.5	92	Observatoire des Saisons - Tela Botanica
corylus_avellana	leaf unfolding	11	28/03/2012	88	49.21	1.08	160	Observatoire des Saisons - Tela Botanica
corylus_avellana	leaf unfolding	11	22/03/2011	81	45.24312	4.670015	327	Phenoclim - CREA Montblanc
corylus_avellana	leaf unfolding	11	22/03/2011	81	45.24312	4.670015	327	Phenoclim - CREA Montblanc
corylus_avellana	leaf unfolding	11	22/03/2011	81	45.24312	4.670015	327	Phenoclim - CREA Montblanc
corylus_avellana	leaf unfolding	15	28/03/2012	88	47.68	-0.87	33	Observatoire des Saisons - Tela Botanica
corylus_avellana	leaf unfolding	11	29/03/2012	89	47.71	1.5	92	Observatoire des Saisons - Tela Botanica
corylus_avellana	leaf unfolding	11	13/03/2012	73	45.24312	4.670015	327	Phenoclim - CREA Montblanc
corylus_avellana	leaf unfolding	11	13/03/2012	73	45.24312	4.670015	327	Phenoclim - CREA Montblanc
corylus_avellana	leaf unfolding	11	13/03/2012	73	45.24312	4.670015	327	Phenoclim - CREA Montblanc
corylus_avellana	leaf unfolding	11	19/03/2013	78	45.24312	4.670015	327	Phenoclim - CREA Montblanc
corylus_avellana	leaf unfolding	15	30/03/2012	90	47.68	-0.87	33	Observatoire des Saisons - Tela Botanica
corylus_avellana	leaf unfolding	11	31/03/2012	91	48.78	2.31	56	Observatoire des Saisons - Tela Botanica
corylus_avellana	leaf unfolding	11	01/04/2012	92	48.78	2.31	56	Observatoire des Saisons - Tela Botanica
corylus_avellana	leaf unfolding	15	01/04/2012	92	44.09	1.45	93	Observatoire des Saisons - Tela Botanica
corylus_avellana	leaf unfolding	15	01/04/2012	92	44.09	1.45	93	Observatoire des Saisons - Tela Botanica
corylus_avellana	leaf unfolding	11	19/03/2013	78	45.24312	4.670015	327	Phenoclim - CREA Montblanc
corylus_avellana	leaf unfolding	11	29/03/2013	88	45.24312	4.670015	327	Phenoclim - CREA Montblanc
corylus_avellana	leaf unfolding	11	15/03/2014	74	45.24312	4.670015	327	Phenoclim - CREA Montblanc
corylus_avellana	leaf unfolding	11	15/03/2014	74	45.24312	4.670015	327	Phenoclim - CREA Montblanc
corylus_avellana	leaf unfolding	11	15/03/2014	74	45.24312	4.670015	327	Phenoclim - CREA Montblanc
corylus_avellana	leaf unfolding	11	18/03/2015	77	45.24312	4.670015	327	Phenoclim - CREA Montblanc
corylus_avellana	leaf unfolding	11	03/04/2012	94	44.32	3.06	681	Observatoire des Saisons - Tela Botanica
corylus_avellana	leaf unfolding	11	03/04/2012	94	44.32	3.06	681	Observatoire des Saisons - Tela Botanica
corylus_avellana	leaf unfolding	15	03/04/2012	94	44.2	1.83	307	Observatoire des Saisons - Tela Botanica
corylus_avellana	leaf unfolding	11	04/04/2012	95	44.24	1.77	230	Observatoire des Saisons - Tela Botanica
corylus_avellana	leaf unfolding	11	04/04/2012	95	47.17	3.31	239	Observatoire des Saisons - Tela Botanica
corylus_avellana	leaf unfolding	11	04/04/2012	95	48.97	1.71	37	Observatoire des Saisons - Tela Botanica
corylus_avellana	leaf unfolding	11	05/04/2012	96	48.78	2.31	56	Observatoire des Saisons - Tela Botanica
corylus_avellana	leaf unfolding	15	05/04/2012	96	44.23	1.77	221	Observatoire des Saisons - Tela Botanica
corylus_avellana	leaf unfolding	15	05/04/2012	96	48.78	2.31	56	Observatoire des Saisons - Tela Botanica
corylus_avellana	leaf unfolding	11	06/04/2012	97	44.24	1.77	230	Observatoire des Saisons - Tela Botanica
corylus_avellana	leaf unfolding	11	08/04/2012	99	47.17	3.31	239	Observatoire des Saisons - Tela Botanica
corylus_avellana	leaf unfolding	15	08/04/2012	99	47.17	3.31	239	Observatoire des Saisons - Tela Botanica
corylus_avellana	leaf unfolding	11	09/04/2012	100	44.28	1.66	224	Observatoire des Saisons - Tela Botanica
corylus_avellana	leaf unfolding	11	18/03/2015	77	45.24312	4.670015	327	Phenoclim - CREA Montblanc
corylus_avellana	leaf unfolding	11	18/03/2015	77	45.24312	4.670015	327	Phenoclim - CREA Montblanc
corylus_avellana	leaf unfolding	11	11/03/2016	71	45.24312	4.670015	327	Phenoclim - CREA Montblanc
corylus_avellana	leaf unfolding	11	24/03/2016	84	45.24312	4.670015	327	Phenoclim - CREA Montblanc
corylus_avellana	leaf unfolding	11	24/03/2016	84	45.24312	4.670015	327	Phenoclim - CREA Montblanc
Corylus_avellana	flowering	61	07/02/2010	38	45.24312	4.670015	327	Phenoclim - CREA Montblanc
Corylus_avellana	flowering	61	07/02/2010	38	45.24312	4.670015	327	Phenoclim - CREA Montblanc
Corylus_avellana	flowering	61	15/02/2010	46	45.24312	4.670015	327	Phenoclim - CREA Montblanc
corylus_avellana	leaf unfolding	11	12/04/2012	103	47.88	3.95	130	Observatoire des Saisons - Tela Botanica
Corylus_avellana	flowering	61	02/01/2011	2	45.24312	4.670015	327	Phenoclim - CREA Montblanc
Corylus_avellana	flowering	61	02/01/2011	2	45.24312	4.670015	327	Phenoclim - CREA Montblanc
corylus_avellana	leaf unfolding	15	12/04/2012	103	44.32	3.06	681	Observatoire des Saisons - Tela Botanica
corylus_avellana	leaf unfolding	15	12/04/2012	103	47.17	3.31	239	Observatoire des Saisons - Tela Botanica
corylus_avellana	leaf unfolding	15	13/04/2012	104	44.32	3.06	681	Observatoire des Saisons - Tela Botanica
corylus_avellana	leaf unfolding	11	14/04/2012	105	47.88	3.95	130	Observatoire des Saisons - Tela Botanica
[truncated: 8,964 more rows]
